# Supplementary material for: Bacterial profile and antimicrobial resistance patterns of bloodstream infections at Amhara Public Health Institute, Bahir Dar, Ethiopia
Source: PLoS One. 2026 Jul 27;21(7):e0354710. doi: 10.1371/journal.pone.0354710 (PMC13405292; doi:10.1371/journal.pone.0354710)
Supplement: S1 File — (XLSX) [file pone.0354710.s001.xlsx]

## Sheet: Data
Data_collect_year	Age_group	Sex	Clinical setting	Specimen	Clinical history	Prior antimicrobial use	Gram stain result	Final culture result	True pathogen	Ampicilin	Cholramphenicol	Ciprofloxacin	Cefoxitin	Clindamycin	Cotrimoxazole	Erythromycin	Cefetraxione	Penicilin	Gentamycin	Vancomycin	Tetracycline	Amoxclvac	Centazidime	Piperacilin1	Tobramycin1	Imipenem1	Meropenem1
2020	29 days- 5 years	F	Inpatient department	Blood	Bloodstream infection	Yes	No gram rxn	No Growth	No Growth
2020	<=28 days	M	Inpatient department	Blood	Bloodstream infection	Yes	No gram rxn	No Growth	No Growth
2020	<=28 days	M	Inpatient department	Blood	Bloodstream infection	Yes	Gram negative rods	K.pneumoniae	True pathogen	NA	S	S	NA	NA	R	NA	R	NA	S	NA	NA	NT	R	NT	S	NT	NT
2020	<=28 days	F	Inpatient department	Blood	Bloodstream infection	Yes	Gram negative rods	K.oxytoca	True pathogen	NA	S	R	NA	NA	R	NA	R	NA	R	NA	NA	NT	R	NT	R	NT	NT
2020	>=65 years	M	Inpatient department	Blood	Bloodstream infection	Yes	Gram positive cocci	S.aureus	True pathogen	NA	NA	NA	R	NA	NA	NA	NA	NT	S	NA	NA	NA	NA	NA	NA	NA	NA
2020	25-54 years	F	Inpatient department	Blood	Bloodstream infection	Yes	Gram positive cocci	S.aureus	True pathogen	NA	NA	NA	S	NA	NA	NA	NA	NT	S	NA	NA	NA	NA	NA	NA	NA	NA
2020	25-54 years	M	Inpatient department	Blood	Bloodstream infection	No	Gram positive cocci	S.aureus	True pathogen	NA	NA	NA	S	NA	NA	NA	NA	NT	NT	NA	NA	NA	NA	NA	NA	NA	NA
2020	29 days- 5 years	F	Inpatient department	Blood	Bloodstream infection	No	Gram positive cocci	S.aureus	True pathogen	NA	NA	NA	R	NA	NA	NA	R	NT	R	NA	NA	NA	NA	NA	NA	NA	NA
2020	25-54 years	M	Inpatient department	Blood	Bloodstream infection	Yes	Gram positive cocci	S.aureus	True pathogen	NA	NA	NA	R	NA	NA	NA	NA	NT	S	NA	NA	NA	NA	NA	NA	NA	NA
2020	15-24 years	M	Inpatient department	Blood	Bloodstream infection	Yes	Gram positive cocci	S.aureus	True pathogen	NA	NA	NA	S	NA	NA	NA	NA	NT	NT	NA	NA	NA	NA	NA	NA	NA	NA
2020	15-24 years	M	Inpatient department	Blood	Bloodstream infection	Yes	Gram positive cocci	S.aureus	True pathogen	NA	NA	NA	S	NA	NA	NA	NA	NT	NT	NA	NA	NA	NA	NA	NA	NA	NA
2020	6 -14 years	M	Inpatient department	Blood	Bloodstream infection	Yes	Gram positive cocci	S.aureus	True pathogen	NA	NA	NA	R	NA	NA	NA	NA	NT	NT	NA	NA	NA	NA	NA	NA	NA	NA
2020	6 -14 years	M	Inpatient department	Blood	Bloodstream infection	Yes	Gram positive cocci	S.aureus	True pathogen	NA	NA	NA	R	NA	NA	NA	NA	R	NT	NA	NA	NA	NA	NA	NA	NA	NA
2020	29 days- 5 years	M	Inpatient department	Blood	Bloodstream infection	No	Gram positive cocci	S.aureus	True pathogen	NA	NA	NA	S	NA	NA	NA	NA	NT	S	NA	NA	NA	NA	NA	R	NA	NA
2020	<=28 days	F	Inpatient department	Blood	Bloodstream infection	Yes	Gram positive cocci	S.aureus	True pathogen	NA	NA	NA	R	NA	NA	NA	NA	NT	NT	NA	NA	NA	NA	NA	NA	NA	NA
2020	<=28 days	F	Inpatient department	Blood	Bloodstream infection	Yes	Gram positive cocci	S.aureus	True pathogen	NA	NA	NA	S	NA	NA	NA	NA	NT	NT	NA	NA	NA	NA	NA	NA	NA	NA
2020	<=28 days	M	Inpatient department	Blood	Bloodstream infection	Yes	Gram positive cocci	S.aureus	True pathogen	NA	NA	NA	R	NA	NA	NA	NA	NT	NT	NA	NA	NA	NA	NA	NA	NA	NA
2020	15-24 years	F	Inpatient department	Blood	Bloodstream infection	Yes	Gram positive cocci	S. viridian	True pathogen	NA	NA	NA	S	NA	NA	NA	NA	NA	NA	S	NA	NA	NA	NA	NA	NA	NA
2020	25-54 years	F	Inpatient department	Blood	Bloodstream infection	No	No gram rxn	No Growth	No Growth
2020	25-54 years	F	Inpatient department	Blood	Bloodstream infection	Yes	No gram rxn	No Growth	No Growth
2020	25-54 years	M	Inpatient department	Blood	Bloodstream infection	No	No gram rxn	No Growth	No Growth
2020	25-54 years	F	Inpatient department	Blood	Bloodstream infection	Yes	No gram rxn	No Growth	No Growth
2020	<=28 days	M	Inpatient department	Blood	Bloodstream infection	Yes	No gram rxn	No Growth	No Growth
2020	6 -14 years	F	Outpatient department	Blood	Bloodstream infection	No	No gram rxn	No Growth	No Growth
2020	6 -14 years	F	Inpatient department	Blood	Bloodstream infection	No	No gram rxn	No Growth	No Growth
2020	6 -14 years	M	Inpatient department	Blood	Bloodstream infection	Yes	No gram rxn	No Growth	No Growth
2020	6 -14 years	M	Inpatient department	Blood	Bloodstream infection	Yes	No gram rxn	No Growth	No Growth
2020	6 -14 years	M	Inpatient department	Blood	Bloodstream infection	No	No gram rxn	No Growth	No Growth
2020	>=65 years	M	Inpatient department	Blood	Bloodstream infection	No	No gram rxn	No Growth	No Growth
2020	>=65 years	M	Inpatient department	Blood	Bloodstream infection	Yes	No gram rxn	No Growth	No Growth
2020	>=65 years	M	Inpatient department	Blood	Bloodstream infection	Yes	No gram rxn	No Growth	No Growth
2020	6 -14 years	F	Inpatient department	Blood	Bloodstream infection	Yes	No gram rxn	No Growth	No Growth
2020	6 -14 years	M	Inpatient department	Blood	Bloodstream infection	Yes	No gram rxn	No Growth	No Growth
2020	6 -14 years	M	Inpatient department	Blood	Bloodstream infection	Yes	No gram rxn	No Growth	No Growth
2020	6 -14 years	F	Inpatient department	Blood	Bloodstream infection	No	No gram rxn	No Growth	No Growth
2020	55-64 years	F	Outpatient department	Blood	Bloodstream infection	No	No gram rxn	No Growth	No Growth
2020	55-64 years	M	Inpatient department	Blood	Bloodstream infection	Yes	No gram rxn	No Growth	No Growth
2020	55-64 years	M	Inpatient department	Blood	Bloodstream infection	Yes	No gram rxn	No Growth	No Growth
2020	55-64 years	M	Inpatient department	Blood	Bloodstream infection	Yes	No gram rxn	No Growth	No Growth
2020	6 -14 years	M	Inpatient department	Blood	Bloodstream infection	Yes	No gram rxn	No Growth	No Growth
2020	55-64 years	M	Inpatient department	Blood	Bloodstream infection	Yes	No gram rxn	No Growth	No Growth
2020	55-64 years	M	Inpatient department	Blood	Bloodstream infection	No	No gram rxn	No Growth	No Growth
2020	55-64 years	M	Inpatient department	Blood	Bloodstream infection	No	No gram rxn	No Growth	No Growth
2020	25-54 years	M	Inpatient department	Blood	Bloodstream infection	Yes	No gram rxn	No Growth	No Growth
2020	25-54 years	M	Inpatient department	Blood	Bloodstream infection	No	No gram rxn	No Growth	No Growth
2020	25-54 years	M	Outpatient department	Blood	Bloodstream infection	No	No gram rxn	No Growth	No Growth
2020	25-54 years	M	Inpatient department	Blood	Bloodstream infection	No	No gram rxn	No Growth	No Growth
2020	25-54 years	M	Inpatient department	Blood	Bloodstream infection	No	No gram rxn	No Growth	No Growth
2020	25-54 years	M	Inpatient department	Blood	Bloodstream infection	Yes	No gram rxn	No Growth	No Growth
2020	25-54 years	F	Inpatient department	Blood	Bloodstream infection	Yes	No gram rxn	No Growth	No Growth
2020	25-54 years	M	Outpatient department	Blood	Bloodstream infection	No	No gram rxn	No Growth	No Growth
2020	29 days- 5 years	F	Inpatient department	Blood	Bloodstream infection	No	No gram rxn	No Growth	No Growth
2020	29 days- 5 years	F	Outpatient department	Blood	Bloodstream infection	No	No gram rxn	No Growth	No Growth
2020	25-54 years	M	Inpatient department	Blood	Bloodstream infection	Yes	No gram rxn	No Growth	No Growth
2020	25-54 years	M	Inpatient department	Blood	Bloodstream infection	Yes	No gram rxn	No Growth	No Growth
2020	25-54 years	F	Inpatient department	Blood	Bloodstream infection	No	No gram rxn	No Growth	No Growth
2020	25-54 years	F	Inpatient department	Blood	Bloodstream infection	Yes	No gram rxn	No Growth	No Growth
2020	25-54 years	F	Inpatient department	Blood	Bloodstream infection	Yes	No gram rxn	No Growth	No Growth
2020	25-54 years	M	Inpatient department	Blood	Bloodstream infection	No	No gram rxn	No Growth	No Growth
2020	29 days- 5 years	M	Inpatient department	Blood	Bloodstream infection	Yes	No gram rxn	No Growth	No Growth
2020	29 days- 5 years	M	Inpatient department	Blood	Bloodstream infection	No	No gram rxn	No Growth	No Growth
2020	29 days- 5 years	F	Outpatient department	Blood	Bloodstream infection	Yes	No gram rxn	No Growth	No Growth
2020	25-54 years	M	Inpatient department	Blood	Bloodstream infection	Yes	No gram rxn	No Growth	No Growth
2020	25-54 years	F	Inpatient department	Blood	Bloodstream infection	No	No gram rxn	No Growth	No Growth
2020	25-54 years	F	Inpatient department	Blood	Bloodstream infection	Yes	No gram rxn	No Growth	No Growth
2020	25-54 years	M	Inpatient department	Blood	Bloodstream infection	Yes	No gram rxn	No Growth	No Growth
2020	25-54 years	M	Inpatient department	Blood	Bloodstream infection	Yes	No gram rxn	No Growth	No Growth
2020	25-54 years	M	Inpatient department	Blood	Bloodstream infection	Yes	No gram rxn	No Growth	No Growth
2020	25-54 years	M	Inpatient department	Blood	Hospital-acquired infection	Yes	No gram rxn	No Growth	No Growth
2020	25-54 years	F	Inpatient department	Blood	Bloodstream infection	Yes	No gram rxn	No Growth	No Growth
2020	25-54 years	M	Inpatient department	Blood	Bloodstream infection	Yes	No gram rxn	No Growth	No Growth
2020	25-54 years	M	Outpatient department	Blood	Bloodstream infection	Yes	No gram rxn	No Growth	No Growth
2020	29 days- 5 years	F	Inpatient department	Blood	Bloodstream infection	Yes	No gram rxn	No Growth	No Growth
2020	29 days- 5 years	F	Inpatient department	Blood	Bloodstream infection	Yes	No gram rxn	No Growth	No Growth
2020	29 days- 5 years	F	Inpatient department	Blood	Bloodstream infection	Yes	No gram rxn	No Growth	No Growth
2020	25-54 years	M	Outpatient department	Blood	Bloodstream infection	No	No gram rxn	No Growth	No Growth
2020	15-24 years	F	Inpatient department	Blood	Bloodstream infection	No	No gram rxn	No Growth	No Growth
2020	15-24 years	F	Inpatient department	Blood	Bloodstream infection	Yes	No gram rxn	No Growth	No Growth
2020	15-24 years	F	Inpatient department	Blood	Bloodstream infection	Yes	No gram rxn	No Growth	No Growth
2020	6 -14 years	F	Inpatient department	Blood	Bloodstream infection	Yes	No gram rxn	No Growth	No Growth
2020	6 -14 years	M	Inpatient department	Blood	Bloodstream infection	Yes	No gram rxn	No Growth	No Growth
2020	6 -14 years	F	Inpatient department	Blood	Bloodstream infection	No	No gram rxn	No Growth	No Growth
2020	6 -14 years	F	Inpatient department	Blood	Bloodstream infection	Yes	No gram rxn	No Growth	No Growth
2020	29 days- 5 years	M	Outpatient department	Blood	Bloodstream infection	No	No gram rxn	No Growth	No Growth
2020	29 days- 5 years	M	Inpatient department	Blood	Bloodstream infection	Yes	No gram rxn	No Growth	No Growth
2020	29 days- 5 years	M	Inpatient department	Blood	Bloodstream infection	Yes	No gram rxn	No Growth	No Growth
2020	29 days- 5 years	F	Inpatient department	Blood	Bloodstream infection	No	No gram rxn	No Growth	No Growth
2020	29 days- 5 years	F	Outpatient department	Blood	Bloodstream infection	Yes	No gram rxn	No Growth	No Growth
2020	29 days- 5 years	F	Inpatient department	Blood	Bloodstream infection	Yes	No gram rxn	No Growth	No Growth
2020	29 days- 5 years	F	Inpatient department	Blood	Bloodstream infection	Yes	No gram rxn	No Growth	No Growth
2020	29 days- 5 years	M	Inpatient department	Blood	Bloodstream infection	No	No gram rxn	No Growth	No Growth
2020	29 days- 5 years	M	Inpatient department	Blood	Bloodstream infection	Yes	No gram rxn	No Growth	No Growth
2020	29 days- 5 years	F	Inpatient department	Blood	Bloodstream infection	Yes	No gram rxn	No Growth	No Growth
2020	29 days- 5 years	M	Inpatient department	Blood	Bloodstream infection	Yes	No gram rxn	No Growth	No Growth
2020	29 days- 5 years	F	Inpatient department	Blood	Bloodstream infection	Yes	No gram rxn	No Growth	No Growth
2020	29 days- 5 years	M	Outpatient department	Blood	Bloodstream infection	Yes	No gram rxn	No Growth	No Growth
2020	29 days- 5 years	F	Inpatient department	Blood	Bloodstream infection	Yes	No gram rxn	No Growth	No Growth
2020	29 days- 5 years	F	Inpatient department	Blood	Bloodstream infection	Yes	No gram rxn	No Growth	No Growth
2020	29 days- 5 years	M	Inpatient department	Blood	Bloodstream infection	Yes	No gram rxn	No Growth	No Growth
2020	29 days- 5 years	F	Inpatient department	Blood	Bloodstream infection	Yes	No gram rxn	No Growth	No Growth
2020	29 days- 5 years	F	Inpatient department	Blood	Bloodstream infection	No	No gram rxn	No Growth	No Growth
2020	29 days- 5 years	F	Inpatient department	Blood	Bloodstream infection	Yes	No gram rxn	No Growth	No Growth
2020	29 days- 5 years	F	Inpatient department	Blood	Bloodstream infection	No	No gram rxn	No Growth	No Growth
2020	29 days- 5 years	F	Inpatient department	Blood	Bloodstream infection	Yes	No gram rxn	No Growth	No Growth
2020	29 days- 5 years	F	Inpatient department	Blood	Bloodstream infection	Yes	No gram rxn	No Growth	No Growth
2020	29 days- 5 years	F	Inpatient department	Blood	Bloodstream infection	Yes	No gram rxn	No Growth	No Growth
2020	29 days- 5 years	M	Inpatient department	Blood	Bloodstream infection	Yes	No gram rxn	No Growth	No Growth
2020	29 days- 5 years	F	Inpatient department	Blood	Bloodstream infection	Yes	No gram rxn	No Growth	No Growth
2020	29 days- 5 years	M	Inpatient department	Blood	Bloodstream infection	Yes	No gram rxn	No Growth	No Growth
2020	<=28 days	M	Inpatient department	Blood	Bloodstream infection	No	No gram rxn	No Growth	No Growth
2020	<=28 days	F	Inpatient department	Blood	Bloodstream infection	Yes	No gram rxn	No Growth	No Growth
2020	<=28 days	M	Inpatient department	Blood	Bloodstream infection	Yes	No gram rxn	No Growth	No Growth
2020	<=28 days	M	Inpatient department	Blood	Bloodstream infection	Yes	No gram rxn	No Growth	No Growth
2020	<=28 days	M	Inpatient department	Blood	Bloodstream infection	Yes	No gram rxn	No Growth	No Growth
2020	<=28 days	F	Inpatient department	Blood	Bloodstream infection	No	No gram rxn	No Growth	No Growth
2020	<=28 days	F	Inpatient department	Blood	Bloodstream infection	No	No gram rxn	No Growth	No Growth
2020	15-24 years	M	Inpatient department	Blood	Bloodstream infection	Yes	Gram negative rods	K.pneumoniae	True pathogen	NA	NT	R	NA	NA	R	NA	R	NA	R	NA	NA	R	NT	NT	S	NT	NT
2020	29 days- 5 years	M	Inpatient department	Blood	Bloodstream infection	Yes	Gram negative rods	K.pneumoniae	True pathogen	NA	S	R	NA	NA	R	NA	R	NA	R	NA	NA	NT	R	NT	NT	NT	NT
2020	25-54 years	M	Inpatient department	Blood	Bloodstream infection	Yes	Gram negative rods	K.pneumoniae	True pathogen	NA	NT	R	NA	NA	R	NA	R	NA	R	NA	NA	NT	NT	NT	R	S	NT
2020	25-54 years	F	Inpatient department	Blood	Bloodstream infection	Yes	Gram negative rods	K.pneumoniae	True pathogen	NA	NT	NT	NA	NA	R	NA	R	NA	R	NA	NA	S	NT	R	R	NT	NT
2020	25-54 years	M	Inpatient department	Blood	Bloodstream infection	No	Gram negative rods	K.pneumoniae	True pathogen	NA	NT	R	NA	NA	R	NA	R	NA	R	NA	NA	R	R	NT	R	NT	NT
2020	25-54 years	M	Inpatient department	Blood	Bloodstream infection	No	Gram negative rods	K.pneumoniae	True pathogen	NA	NT	R	NA	NA	R	NA	R	NA	R	NA	NA	R	NT	NT	R	R	NT
2020	25-54 years	M	Inpatient department	Blood	Bloodstream infection	No	Gram negative rods	K.pneumoniae	True pathogen	NA	NT	R	NA	NA	R	NA	R	NA	R	NA	NA	R	NT	NT	R	NT	NT
2020	25-54 years	M	Inpatient department	Blood	Bloodstream infection	Yes	Gram negative rods	K.pneumoniae	True pathogen	NA	NT	S	NA	NA	R	NA	R	NA	R	NA	NA	R	NT	NT	R	NT	NT
2020	15-24 years	F	Inpatient department	Blood	Bloodstream infection	No	Gram negative rods	K.pneumoniae	True pathogen	NA	R	R	NA	NA	R	NA	NT	NA	R	NA	NA	R	NT	NT	R	NT	NT
2020	15-24 years	F	Inpatient department	Blood	Bloodstream infection	No	Gram negative rods	K.pneumoniae	True pathogen	NA	NT	R	NA	NA	R	NA	R	NA	R	NA	NA	R	NT	NT	R	NT	NT
2020	15-24 years	F	Outpatient department	Blood	Bloodstream infection	No	Gram negative rods	K.pneumoniae	True pathogen	NA	NT	R	NA	NA	R	NA	R	NA	R	NA	NA	R	R	NT	R	NT	NT
2020	15-24 years	F	Inpatient department	Blood	Bloodstream infection	No	Gram negative rods	K.pneumoniae	True pathogen	NA	NT	R	NA	NA	R	NA	R	NA	R	NA	NA	R	NT	R	NT	NT	NT
2020	15-24 years	F	Inpatient department	Blood	Bloodstream infection	Yes	Gram negative rods	K.pneumoniae	True pathogen	NA	NT	S	NA	NA	R	NA	R	NA	R	NA	NA	R	NT	NT	R	NT	NT
2020	6 -14 years	M	Inpatient department	Blood	Bloodstream infection	Yes	Gram negative rods	K.pneumoniae	True pathogen	NA	NT	R	NA	NA	R	NA	R	NA	R	NA	NA	NT	NT	NT	R	NT	NT
2020	6 -14 years	M	Inpatient department	Blood	Bloodstream infection	Yes	Gram negative rods	K.pneumoniae	True pathogen	NA	NT	S	NA	NA	R	NA	R	NA	R	NA	NA	R	R	NT	R	NT	NT
2020	29 days- 5 years	M	Inpatient department	Blood	Bloodstream infection	Yes	Gram negative rods	K.pneumoniae	True pathogen	NA	NT	S	NA	NA	R	NA	R	NA	R	NA	NA	R	NT	NT	R	NT	NT
2020	29 days- 5 years	M	Inpatient department	Blood	Bloodstream infection	Yes	Gram negative rods	K.pneumoniae	True pathogen	NA	NT	S	NA	NA	R	NA	R	NA	R	NA	NA	R	R	NT	R	NT	NT
2020	29 days- 5 years	M	Inpatient department	Blood	Bloodstream infection	Yes	Gram negative rods	K.pneumoniae	True pathogen	NA	R	R	NA	NA	S	NA	R	NA	NT	NA	NA	R	R	NT	R	NT	NT
2020	<=28 days	F	Inpatient department	Blood	Bloodstream infection	Yes	Gram negative rods	K.pneumoniae	True pathogen	NA	R	R	NA	NA	R	NA	R	NA	R	NA	NA	R	R	S	R	NT	NT
2020	<=28 days	M	Inpatient department	Blood	Bloodstream infection	Yes	Gram negative rods	K.pneumoniae	True pathogen	NA	NT	R	NA	NA	R	NA	R	NA	R	NA	NA	NT	R	NT	R	NT	NT
2020	<=28 days	M	Inpatient department	Blood	Bloodstream infection	Yes	Gram negative rods	K.pneumoniae	True pathogen	NA	NT	R	NA	NA	R	NA	R	NA	S	NA	NA	R	NT	NT	R	NT	NT
2020	<=28 days	F	Inpatient department	Blood	Bloodstream infection	Yes	Gram negative rods	K.pneumoniae	True pathogen	NA	NT	R	NA	NA	R	NA	R	NA	R	NA	NA	NT	NT	R	R	R	NT
2020	<=28 days	F	Inpatient department	Blood	Bloodstream infection	Yes	Gram negative rods	K.pneumoniae	True pathogen	NA	NT	R	NA	NA	R	NA	NT	NA	R	NA	NA	NT	R	NT	NT	S	NT
2020	<=28 days	F	Inpatient department	Blood	Bloodstream infection	Yes	Gram negative rods	K.pneumoniae	True pathogen	NA	NT	R	NA	NA	R	NA	R	NA	R	NA	NA	R	R	NT	R	NT	NT
2020	6 -14 years	F	Inpatient department	Blood	Bloodstream infection	Yes	Gram negative rods	K.ozanae	True pathogen	NA	R	R	NA	NA	R	NA	R	NA	R	NA	NA	NT	NT	NT	R	R	NT
2020	<=28 days	M	Inpatient department	Blood	Bloodstream infection	Yes	Gram negative rods	K.ozanae	True pathogen	NA	NT	R	NA	NA	R	NA	NT	NA	R	NA	NA	NT	R	NT	NT	NT	NT
2020	15-24 years	M	Inpatient department	Blood	Bloodstream infection	Yes	Gram negative rods	K.oxytoca	True pathogen	NA	NT	S	NA	NA	R	NA	R	NA	R	NA	NA	NT	R	NT	R	S	NT
2020	29 days- 5 years	M	Inpatient department	Blood	Bloodstream infection	Yes	Gram negative rods	K.oxytoca	True pathogen	NA	NT	S	NA	NA	R	NA	R	NA	R	NA	NA	R	R	NT	NT	NT	NT
2020	29 days- 5 years	M	Inpatient department	Blood	Bloodstream infection	Yes	Gram negative rods	K.oxytoca	True pathogen	NA	NT	S	NA	NA	R	NA	R	NA	R	NA	NA	NT	R	NT	R	S	NT
2020	<=28 days	M	Inpatient department	Blood	Bloodstream infection	Yes	Gram negative rods	K.oxytoca	True pathogen	NA	NT	NT	NA	NA	R	NA	R	NA	R	NA	NA	R	R	NT	NT	R	NT
2020	<=28 days	M	Inpatient department	Blood	Bloodstream infection	Yes	Gram negative rods	K.oxytoca	True pathogen	NA	NT	R	NA	NA	R	NA	R	NA	R	NA	NA	R	NT	NT	R	NT	NT
2020	55-64 years	M	Inpatient department	Blood	Bloodstream infection	Yes	Gram positive cocci	Entrococus species	True pathogen	NA	R	NA	NA	NA	NA	NA	NA	NT	NA	NT	NA	NA	NA	NA	NA	NA	NA
2020	25-54 years	M	Inpatient department	Blood	Bloodstream infection	No	Gram positive cocci	Entrococus species	True pathogen	NA	R	NA	NA	NA	NA	NA	NA	NT	NA	NA	NA	NA	NA	NA	NA	NA	NA
2020	25-54 years	M	Inpatient department	Blood	Bloodstream infection	Yes	Gram positive cocci	Entrococus species	True pathogen	NA	S	NA	NA	NA	NA	NA	NA	NT	NA	NT	NA	NA	NA	NA	NA	NA	NA
2020	15-24 years	M	Inpatient department	Blood	Bloodstream infection	Yes	Gram positive cocci	Entrococus species	True pathogen	NA	S	NA	NA	NA	NA	NA	NA	NT	NA	R	NA	NA	NA	NA	NA	NA	NA
2020	15-24 years	F	Inpatient department	Blood	Bloodstream infection	No	Gram positive cocci	Entrococus species	True pathogen	NA	R	NA	NA	NA	NA	NA	NA	NT	NA	NT	NA	NA	NA	NA	NA	NA	NA
2020	6 -14 years	F	Inpatient department	Blood	Bloodstream infection	Yes	Gram positive cocci	Entrococus species	True pathogen	NA	NT	NA	NA	NA	NA	NA	NA	NT	NA	NT	NA	NA	NA	NA	NA	NA	NA
2020	6 -14 years	F	Inpatient department	Blood	Bloodstream infection	Yes	Gram positive cocci	Entrococus species	True pathogen	NA	S	NA	NA	NA	NA	NA	NA	S	NA	NT	NA	NA	NA	NA	NA	NA	NA
2020	29 days- 5 years	F	Inpatient department	Blood	Bloodstream infection	Yes	Gram positive cocci	Entrococus species	True pathogen	NA	S	NA	NA	NA	NA	NA	NA	NT	NA	NT	NA	NA	NA	NA	NA	NA	NA
2020	<=28 days	M	Inpatient department	Blood	Bloodstream infection	Yes	Gram positive cocci	Entrococus species	True pathogen	NA	R	NA	NA	NA	NA	NA	NA	NT	NA	NT	NA	NA	NA	NA	NA	NA	NA
2020	<=28 days	M	Inpatient department	Blood	Bloodstream infection	Yes	Gram positive cocci	Entrococus species	True pathogen	NA	NT	NA	NA	NA	NA	NA	NA	NT	NA	NT	NA	NA	NA	NA	NA	NA	NA
2020	<=28 days	F	Inpatient department	Blood	Bloodstream infection	Yes	Gram positive cocci	Entrococus species	True pathogen	NA	R	NA	NA	NA	NA	NA	NA	NT	NA	NT	NA	NA	NA	NA	NA	NA	NA
2020	<=28 days	F	Inpatient department	Blood	Bloodstream infection	Yes	Gram positive cocci	Entrococus species	True pathogen	NA	S	NA	NA	NA	NA	NA	NA	NT	NA	NT	NA	NA	NA	NA	NA	NA	NA
2020	6 -14 years	M	Inpatient department	Blood	Bloodstream infection	No	Gram negative rods	E.Coli	True pathogen	NT	NT	S	NA	NA	R	NA	S	NA	S	NA	NA	R	S	NT	S	NT	NT
2020	15-24 years	M	Inpatient department	Blood	Bloodstream infection	Yes	Gram negative rods	E.Coli	True pathogen	NT	R	R	NA	NA	R	NA	R	NA	NT	NA	NA	NT	R	NT	R	R	NT
2020	29 days- 5 years	M	Inpatient department	Blood	Bloodstream infection	Yes	Gram negative rods	E.Coli	True pathogen	NT	NT	R	NA	NA	R	NA	R	NA	S	NA	NA	R	R	NT	R	S	NT
2020	29 days- 5 years	M	Inpatient department	Blood	Bloodstream infection	Yes	Gram negative rods	E.Coli	True pathogen	R	S	NT	NA	NA	R	NA	NT	NA	S	NA	NA	S	R	NT	R	NT	NT
2020	<=28 days	M	Inpatient department	Blood	Bloodstream infection	Yes	Gram negative rods	E.Coli	True pathogen	NT	NT	S	NA	NA	R	NA	R	NA	R	NA	NA	R	S	NT	R	NT	NT
2020	<=28 days	M	Inpatient department	Blood	Bloodstream infection	Yes	Gram negative rods	E.Coli	True pathogen	NT	NT	R	NA	NA	R	NA	R	NA	S	NA	NA	R	NT	NT	R	NT	NT
2020	<=28 days	M	Inpatient department	Blood	Bloodstream infection	Yes	Gram negative rods	E.Coli	True pathogen	R	NT	R	NA	NA	R	NA	R	NA	R	NA	NA	S	NT	NT	R	S	S
2020	29 days- 5 years	F	Inpatient department	Blood	Bloodstream infection	Yes	Gram negative rods	E.clocae	True pathogen	R	NT	S	NA	NA	S	NA	S	NA	S	NA	NA	R	NT	NT	S	NT	NT
2020	15-24 years	M	Inpatient department	Blood	Bloodstream infection	Yes	Gram negative rods	E.clocae	True pathogen	R	NT	NT	NA	NA	NT	NA	S	NA	S	NA	NA	R	S	S	S	NT	NT
2020	15-24 years	M	Inpatient department	Blood	Bloodstream infection	Yes	Gram negative rods	E.clocae	True pathogen	R	R	R	NA	NA	R	NA	R	NA	R	NA	NA	NT	NT	NT	R	R	NT
2020	6 -14 years	F	Inpatient department	Blood	Bloodstream infection	Yes	Gram negative rods	E.clocae	True pathogen	NT	R	R	NA	NA	R	NA	R	NA	R	NA	NA	NT	R	NT	R	S	NT
2020	6 -14 years	F	Inpatient department	Blood	Bloodstream infection	Yes	Gram negative rods	E.clocae	True pathogen	NT	R	S	NA	NA	R	NA	R	NA	R	NA	NA	R	R	NT	R	NT	NT
2020	29 days- 5 years	F	Inpatient department	Blood	Bloodstream infection	Yes	Gram negative rods	Citrobacter species	True pathogen	NA	R	R	NA	NA	R	NA	NT	NA	R	NA	NA	NT	R	NT	NT	R	NT
2020	>=65 years	M	Outpatient department	Blood	Bloodstream infection	Yes	Gram negative rods	A.baumanii	True pathogen	NA	NA	R	NA	NA	NA	NA	R	NA	NA	NA	NA	NA	R	NT	R	S	NT
2020	>=65 years	M	Outpatient department	Blood	Bloodstream infection	Yes	Gram negative rods	A.baumanii	True pathogen	NA	NA	R	NA	NA	NA	NA	R	NA	NA	NA	NA	NA	R	NT	R	S	NT
2020	6 -14 years	M	Inpatient department	Blood	Bloodstream infection	No	Gram negative rods	A.baumanii	True pathogen	NA	NA	R	NA	NA	NA	NA	R	NA	NA	NA	NA	NA	R	NT	R	NT	NT
2020	>=65 years	F	Inpatient department	Blood	Bloodstream infection	Yes	Gram negative rods	A.baumanii	True pathogen	NA	NA	R	NA	NA	NA	NA	R	NA	NA	NA	NA	NA	NT	NT	S	NT	NT
2020	25-54 years	M	Inpatient department	Blood	Bloodstream infection	Yes	Gram negative rods	A.baumanii	True pathogen	NA	NA	S	NA	NA	NA	NA	R	NA	NA	NA	NA	NA	R	NT	S	NT	NT
2020	15-24 years	M	Outpatient department	Blood	Bloodstream infection	Yes	Gram negative rods	A.baumanii	True pathogen	NA	NA	S	NA	NA	NA	NA	R	NA	NA	NA	NA	NA	R	R	S	NT	NT
2020	6 -14 years	F	Inpatient department	Blood	Bloodstream infection	Yes	Gram negative rods	A.baumanii	True pathogen	NA	NA	S	NA	NA	NA	NA	NT	NA	NA	NA	NA	NA	NT	NT	R	R	NT
2020	29 days- 5 years	M	Inpatient department	Blood	Bloodstream infection	No	Gram negative rods	A.baumanii	True pathogen	NA	NA	R	NA	NA	NA	NA	R	NA	NA	NA	NA	NA	NT	NT	S	NT	NT
2020	<=28 days	M	Outpatient department	Blood	Bloodstream infection	Yes	Gram negative rods	A.baumanii	True pathogen	NA	NA	R	NA	NA	NA	NA	R	NA	NA	NA	NA	NA	R	R	S	NT	NT
2021	<=28 days	M	Inpatient department	Blood	Bloodstream infection	Yes	Gram positive DPC	S.pneumoniae	True pathogen	NA	NA	NA	NA	NA	NA	NA	NA	NT	NA	S	NA	NA	NA	NA	NA	NA	NA
2021	>=65 years	M	Inpatient department	Blood	Surgical site infection	Yes	Gram positive cocci	S.aureus	True pathogen	NA	NA	NA	S	NA	NA	NA	NA	NT	R	NA	NA	NA	NA	NA	NA	NA	NA
2021	6 -14 years	F	Inpatient department	Blood	Hospital-acquired infection	No	Gram positive cocci	S.aureus	True pathogen	NA	NA	NA	S	NA	NA	NA	NA	NT	R	NA	NA	NA	NA	NA	NA	NA	NA
2021	55-64 years	M	Inpatient department	Blood	Bloodstream infection	Yes	Gram positive cocci	S.aureus	True pathogen	NA	NA	NA	S	NA	NA	NA	NA	NT	S	NA	NA	NA	NA	NA	NA	NA	NA
2021	25-54 years	M	Inpatient department	Blood	Bloodstream infection	Yes	Gram positive cocci	S.aureus	True pathogen	NA	NA	NA	S	NA	NA	NA	NA	NT	R	NA	NA	NA	NA	NA	NA	NA	NA
2021	25-54 years	M	Inpatient department	Blood	Surgical site infection	Yes	Gram positive cocci	S.aureus	True pathogen	NA	NA	NA	S	NA	NA	NA	NA	NT	R	NA	NA	NA	NA	NA	NA	NA	NA
2021	15-24 years	F	Inpatient department	Blood	Hospital-acquired infection	Yes	Gram positive cocci	S.aureus	True pathogen	NA	NA	NA	S	NA	NA	NA	NA	NT	NT	NA	NA	NA	NA	NA	NA	NA	NA
2021	6 -14 years	M	Inpatient department	Blood	Bloodstream infection	Yes	Gram positive cocci	S.aureus	True pathogen	NA	NA	NA	S	NA	NA	NA	NA	NT	R	NA	NA	NA	NA	NA	NA	NA	NA
2021	29 days- 5 years	M	Inpatient department	Blood	Bloodstream infection	Yes	Gram positive cocci	S.aureus	True pathogen	NA	NA	NA	S	NA	NA	NA	NA	NT	S	NA	NA	NA	NA	NA	NA	NA	NA
2021	29 days- 5 years	M	Outpatient department	Blood	Bloodstream infection	No	Gram positive cocci	S.aureus	True pathogen	NA	NA	NA	S	NA	NA	NA	NA	NT	R	NA	NA	NA	NA	NA	NA	NA	NA
2021	29 days- 5 years	F	Inpatient department	Blood	Bloodstream infection	Yes	Gram positive cocci	S.aureus	True pathogen	NA	NA	NA	S	NA	NA	NA	NA	NT	R	NA	NA	NA	NA	NA	NA	NA	NA
2021	<=28 days	M	Inpatient department	Blood	Bloodstream infection	Yes	Gram positive cocci	S.aureus	True pathogen	NA	NA	NA	S	NA	NA	NA	NA	NT	S	NA	NA	NA	NA	NA	NA	NA	NA
2021	<=28 days	F	Outpatient department	Blood	Acute febrile illness	No	Gram positive cocci	S.aureus	True pathogen	NA	NA	NA	R	NA	NA	NA	NA	NT	S	NA	NA	NA	NA	NA	NA	NA	NA
2021	<=28 days	M	Inpatient department	Blood	Bloodstream infection	Yes	Gram positive cocci	S.aureus	True pathogen	NA	NA	NA	S	NA	NA	NA	NA	NT	S	NA	NA	NA	NA	NA	NA	NA	NA
2021	>=65 years	M	Outpatient department	Blood	Bloodstream infection	Yes	Gram positive cocci	S.aureus	True pathogen	NA	NA	NA	S	NA	NA	NA	NA	NT	S	NA	NA	NA	NA	NA	NA	NA	NA
2021	25-54 years	M	Outpatient department	Blood	Bloodstream infection	Yes	Gram positive cocci	S.aureus	True pathogen	NA	NA	NA	S	NA	NA	NA	NA	NT	S	NA	NA	NA	NA	NA	NA	NA	NA
2021	25-54 years	F	Outpatient department	Blood	Bloodstream infection	No	Gram positive cocci	S.aureus	True pathogen	NA	NA	NA	R	NA	NA	NA	NA	R	NT	NA	NA	NA	NA	NA	NA	NA	NA
2021	25-54 years	M	Inpatient department	Blood	Hospital-acquired infection	Yes	Gram positive cocci	S.aureus	True pathogen	NA	NA	NA	S	NA	NA	NA	NA	NT	S	NA	NA	NA	NA	NA	NA	NA	NA
2021	25-54 years	M	Inpatient department	Blood	Bloodstream infection	Yes	Gram positive cocci	S.aureus	True pathogen	NA	NA	NA	S	NA	NA	NA	NA	NT	R	NA	NA	NA	NA	NA	NA	NA	NA
2021	15-24 years	F	Outpatient department	Blood	Bloodstream infection	Yes	Gram positive cocci	S.aureus	True pathogen	NA	NA	NA	R	NA	NA	NA	NA	NT	S	NA	NA	NA	NA	NA	NA	NA	NA
2021	15-24 years	F	Inpatient department	Blood	Bloodstream infection	Yes	Gram positive cocci	S.aureus	True pathogen	NA	NA	NA	S	NA	NA	NA	NA	NT	NT	NA	NA	NA	NA	NA	NA	NA	NA
2021	29 days- 5 years	F	Outpatient department	Blood	Bloodstream infection	Yes	Gram positive cocci	S.aureus	True pathogen	NA	NA	NA	S	NA	NA	NA	NA	NT	NT	NA	NA	NA	NA	NA	NA	NA	NA
2021	29 days- 5 years	M	Outpatient department	Blood	Bloodstream infection	Yes	Gram positive cocci	S.aureus	True pathogen	NA	NA	NA	R	NA	NA	NA	NA	R	NT	NA	NA	NA	NA	NA	NA	NA	NA
2021	29 days- 5 years	M	Outpatient department	Blood	Chronic heart failure	No	Gram positive cocci	S.aureus	True pathogen	NA	NA	NA	S	NA	NA	NA	NA	NT	R	NA	NA	NA	NA	NA	NA	NA	NA
2021	<=28 days	F	Inpatient department	Blood	Bloodstream infection	Yes	Gram positive cocci	S.aureus	True pathogen	NA	NA	NA	S	NA	NA	NA	NA	S	NT	NA	NA	NA	NA	NA	NA	NA	NA
2021	<=28 days	M	Inpatient department	Blood	Bloodstream infection	Yes	Gram positive cocci	S.aureus	True pathogen	NA	NA	NA	R	NA	NA	NA	NA	NT	R	NA	NA	NA	NA	NA	NA	NA	NA
2021	25-54 years	M	Inpatient department	Blood	Surgical site infection	No	Gram positive cocci	S. viridian	True pathogen	NA	NA	NA	S	NA	NA	NA	NA	NA	NA	S	NA	NA	NA	NA	NA	NA	NA
2021	29 days- 5 years	F	Inpatient department	Blood	Sever acute malnutrition	Yes	Gram positive cocci	S. viridian	True pathogen	NA	NA	NA	S	NA	NA	NA	NA	NA	NA	S	NA	NA	NA	NA	NA	NA	NA
2021	<=28 days	M	Inpatient department	Blood	Bloodstream infection	No	Gram negative rods	Prvidencia spp	True pathogen	R	R	S	NA	NA	R	NA	R	NA	NA	NA	R	R	NT	NT	R	NT	S
2021	29 days- 5 years	F	Inpatient department	Blood	Bloodstream infection	Yes	Gram negative rods	P.aeroginosa	True pathogen	NA	NA	S	NA	NA	NA	NA	NA	NA	NT	NA	NA	NA	S	S	S	NT	NT
2021	6 -14 years	M	Inpatient department	Blood	Bloodstream infection	Yes	Gram negative rods	P.aeroginosa	True pathogen	NA	NA	R	NA	NA	NA	NA	NA	NA	R	NA	NA	NA	S	R	R	NT	NT
2021	<=28 days	M	Inpatient department	Blood	Hospital-acquired infection	Yes	Gram negative rods	P.aeroginosa	True pathogen	NA	NA	R	NA	NA	NA	NA	NA	NA	R	NA	NA	NA	NA	NA	NA	NA	R
2021	<=28 days	M	Outpatient department	Blood	Bloodstream infection	Yes	Gram negative rods	P.aeroginosa	True pathogen	NA	NA	S	NA	NA	NA	NA	NA	NA	S	NA	NA	NA	S	S	S	NT	NT
2021	6 -14 years	M	Inpatient department	Blood	Bloodstream infection	Yes	Gram negative rods	P.aeroginosa	True pathogen	NA	NA	NT	NA	NA	NA	NA	NA	NA	R	NA	NA	NA	NT	NT	S	R	NT
2021	29 days- 5 years	M	Inpatient department	Blood	Sever acute malnutrition	Yes	Gram negative rods	P.aeroginosa	True pathogen	NA	NA	R	NA	NA	NA	NA	NA	NA	NT	NA	NA	NA	R	R	S	NT	NT
2021	<=28 days	F	Inpatient department	Blood	Bloodstream infection	Yes	Gram negative rods	P.aeroginosa	True pathogen	NA	NA	S	NA	NA	NA	NA	NA	NA	R	NA	NA	NA	R	NT	R	NT	NT
2021	<=28 days	F	Inpatient department	Blood	Surgical site infection	Yes	Gram negative rods	P.aeroginosa	True pathogen	NA	NA	R	NA	NA	NA	NA	NA	NA	R	NA	NA	NA	R	NT	S	NT	NT
2021	<=28 days	M	Inpatient department	Blood	Bloodstream infection	Yes	Gram negative rods	P.aeroginosa	True pathogen	NA	NA	NT	NA	NA	NA	NA	NA	NA	S	NA	NA	NA	S	NT	S	NT	NT
2021	29 days- 5 years	F	Outpatient department	Blood	Urinary tract infection	No	No gram rxn	No Growth	No Growth
2021	>=65 years	M	Outpatient department	Blood	Bloodstream infection	No	No gram rxn	No Growth	No Growth
2021	25-54 years	F	Inpatient department	Blood	Bloodstream infection	No	No gram rxn	No Growth	No Growth
2021	25-54 years	M	Inpatient department	Blood	Bloodstream infection	No	No gram rxn	No Growth	No Growth
2021	25-54 years	F	Inpatient department	Blood	Urinary tract infection	Yes	No gram rxn	No Growth	No Growth
2021	25-54 years	M	Outpatient department	Blood	Bloodstream infection	No	No gram rxn	No Growth	No Growth
2021	29 days- 5 years	M	Inpatient department	Blood	Bloodstream infection	Yes	No gram rxn	No Growth	No Growth
2021	29 days- 5 years	F	Inpatient department	Blood	Bloodstream infection	Yes	No gram rxn	No Growth	No Growth
2021	29 days- 5 years	M	Inpatient department	Blood	Bloodstream infection	No	No gram rxn	No Growth	No Growth
2021	29 days- 5 years	F	Inpatient department	Blood	Bloodstream infection	Yes	No gram rxn	No Growth	No Growth
2021	29 days- 5 years	M	Inpatient department	Blood	Bloodstream infection	Yes	No gram rxn	No Growth	No Growth
2021	29 days- 5 years	F	Inpatient department	Blood	Bloodstream infection	Yes	No gram rxn	No Growth	No Growth
2021	<=28 days	M	Inpatient department	Blood	Bloodstream infection	No	No gram rxn	No Growth	No Growth
2021	<=28 days	M	Inpatient department	Blood	Bloodstream infection	Yes	No gram rxn	No Growth	No Growth
2021	6 -14 years	M	Inpatient department	Blood	Bloodstream infection	Yes	No gram rxn	No Growth	No Growth
2021	6 -14 years	M	Inpatient department	Blood	Bloodstream infection	Yes	No gram rxn	No Growth	No Growth
2021	55-64 years	M	Inpatient department	Blood	Chronic heart failure	Yes	No gram rxn	No Growth	No Growth
2021	55-64 years	F	Outpatient department	Blood	Bloodstream infection	No	No gram rxn	No Growth	No Growth
2021	55-64 years	M	Inpatient department	Blood	Meningitis	Yes	No gram rxn	No Growth	No Growth
2021	55-64 years	M	Inpatient department	Blood	Bloodstream infection	Yes	No gram rxn	No Growth	No Growth
2021	25-54 years	F	Inpatient department	Blood	Hospital-acquired infection	No	No gram rxn	No Growth	No Growth
2021	25-54 years	M	Inpatient department	Blood	Hospital-acquired infection	Yes	No gram rxn	No Growth	No Growth
2021	25-54 years	M	Outpatient department	Blood	Bloodstream infection	No	No gram rxn	No Growth	No Growth
2021	29 days- 5 years	F	Inpatient department	Blood	Hospital-acquired infection	Yes	No gram rxn	No Growth	No Growth
2021	29 days- 5 years	M	Outpatient department	Blood	Bloodstream infection	No	No gram rxn	No Growth	No Growth
2021	25-54 years	M	Inpatient department	Blood	Bloodstream infection	Yes	No gram rxn	No Growth	No Growth
2021	25-54 years	M	Inpatient department	Blood	Bloodstream infection	Yes	No gram rxn	No Growth	No Growth
2021	25-54 years	M	Outpatient department	Blood	Acute febrile illness	Yes	No gram rxn	No Growth	No Growth
2021	29 days- 5 years	F	Inpatient department	Blood	Bloodstream infection	Yes	No gram rxn	No Growth	No Growth
2021	29 days- 5 years	F	Inpatient department	Blood	Bloodstream infection	Yes	No gram rxn	No Growth	No Growth
2021	25-54 years	F	Outpatient department	Blood	Acute febrile illness	Yes	No gram rxn	No Growth	No Growth
2021	25-54 years	F	Inpatient department	Blood	Bloodstream infection	Yes	No gram rxn	No Growth	No Growth
2021	25-54 years	F	Inpatient department	Blood	Bloodstream infection	No	No gram rxn	No Growth	No Growth
2021	25-54 years	M	Inpatient department	Blood	Bloodstream infection	Yes	No gram rxn	No Growth	No Growth
2021	29 days- 5 years	F	Inpatient department	Blood	Chronic heart failure	Yes	No gram rxn	No Growth	No Growth
2021	29 days- 5 years	F	Inpatient department	Blood	Bloodstream infection	Yes	No gram rxn	No Growth	No Growth
2021	29 days- 5 years	F	Inpatient department	Blood	Bloodstream infection	Yes	No gram rxn	No Growth	No Growth
2021	15-24 years	F	Outpatient department	Blood	Bloodstream infection	Yes	No gram rxn	No Growth	No Growth
2021	29 days- 5 years	F	Inpatient department	Blood	Upper respiratory tract infection	Yes	No gram rxn	No Growth	No Growth
2021	29 days- 5 years	F	Inpatient department	Blood	Bloodstream infection	No	No gram rxn	No Growth	No Growth
2021	29 days- 5 years	F	Inpatient department	Blood	Bloodstream infection	Yes	No gram rxn	No Growth	No Growth
2021	29 days- 5 years	F	Outpatient department	Blood	Bloodstream infection	No	No gram rxn	No Growth	No Growth
2021	29 days- 5 years	F	Inpatient department	Blood	Bloodstream infection	Yes	No gram rxn	No Growth	No Growth
2021	29 days- 5 years	F	Inpatient department	Blood	Bloodstream infection	Yes	No gram rxn	No Growth	No Growth
2021	29 days- 5 years	F	Inpatient department	Blood	Bloodstream infection	Yes	No gram rxn	No Growth	No Growth
2021	29 days- 5 years	M	Inpatient department	Blood	Bloodstream infection	Yes	No gram rxn	No Growth	No Growth
2021	29 days- 5 years	F	Inpatient department	Blood	Chronic heart failure	No	No gram rxn	No Growth	No Growth
2021	29 days- 5 years	F	Outpatient department	Blood	Acute febrile illness	Yes	No gram rxn	No Growth	No Growth
2021	<=28 days	M	Inpatient department	Blood	Bloodstream infection	Yes	No gram rxn	No Growth	No Growth
2021	6 -14 years	M	Inpatient department	Blood	Hospital-acquired infection	Yes	No gram rxn	No Growth	No Growth
2021	6 -14 years	M	Inpatient department	Blood	Hospital-acquired infection	Yes	No gram rxn	No Growth	No Growth
2021	6 -14 years	M	Inpatient department	Blood	Bloodstream infection	Yes	No gram rxn	No Growth	No Growth
2021	6 -14 years	F	Inpatient department	Blood	Surgical site infection	Yes	No gram rxn	No Growth	No Growth
2021	>=65 years	F	Inpatient department	Blood	Bloodstream infection	No	No gram rxn	No Growth	No Growth
2021	>=65 years	F	Inpatient department	Blood	Hospital-acquired infection	Yes	No gram rxn	No Growth	No Growth
2021	55-64 years	M	Outpatient department	Blood	Bloodstream infection	No	No gram rxn	No Growth	No Growth
2021	55-64 years	M	Outpatient department	Blood	Bloodstream infection	Yes	No gram rxn	No Growth	No Growth
2021	55-64 years	M	Outpatient department	Blood	Bloodstream infection	Yes	No gram rxn	No Growth	No Growth
2021	55-64 years	M	Inpatient department	Blood	Bloodstream infection	Yes	No gram rxn	No Growth	No Growth
2021	25-54 years	F	Inpatient department	Blood	Surgical site infection	Yes	No gram rxn	No Growth	No Growth
2021	29 days- 5 years	M	Inpatient department	Blood	Bloodstream infection	No	No gram rxn	No Growth	No Growth
2021	25-54 years	F	Inpatient department	Blood	Bloodstream infection	Yes	No gram rxn	No Growth	No Growth
2021	25-54 years	M	Outpatient department	Blood	Bloodstream infection	No	No gram rxn	No Growth	No Growth
2021	25-54 years	M	Inpatient department	Blood	Hospital-acquired infection	Yes	No gram rxn	No Growth	No Growth
2021	25-54 years	M	Outpatient department	Blood	Bloodstream infection	No	No gram rxn	No Growth	No Growth
2021	25-54 years	F	Outpatient department	Blood	Bloodstream infection	Yes	No gram rxn	No Growth	No Growth
2021	29 days- 5 years	M	Inpatient department	Blood	Bloodstream infection	Yes	No gram rxn	No Growth	No Growth
2021	25-54 years	F	Outpatient department	Blood	Bloodstream infection	Yes	No gram rxn	No Growth	No Growth
2021	25-54 years	F	Outpatient department	Blood	Bloodstream infection	No	No gram rxn	No Growth	No Growth
2021	25-54 years	M	Inpatient department	Blood	Bloodstream infection	Yes	No gram rxn	No Growth	No Growth
2021	25-54 years	M	Inpatient department	Blood	Bloodstream infection	Yes	No gram rxn	No Growth	No Growth
2021	25-54 years	F	Inpatient department	Blood	Shock	Yes	No gram rxn	No Growth	No Growth
2021	25-54 years	F	Inpatient department	Blood	Bloodstream infection	Yes	No gram rxn	No Growth	No Growth
2021	29 days- 5 years	M	Inpatient department	Blood	Chronic heart failure	Yes	No gram rxn	No Growth	No Growth
2021	29 days- 5 years	M	Inpatient department	Blood	Surgical site infection	Yes	No gram rxn	No Growth	No Growth
2021	29 days- 5 years	M	Inpatient department	Blood	Bloodstream infection	Yes	No gram rxn	No Growth	No Growth
2021	29 days- 5 years	F	Inpatient department	Blood	Hospital-acquired infection	Yes	No gram rxn	No Growth	No Growth
2021	29 days- 5 years	F	Inpatient department	Blood	Bloodstream infection	Yes	No gram rxn	No Growth	No Growth
2021	25-54 years	M	Inpatient department	Blood	Meningitis	No	No gram rxn	No Growth	No Growth
2021	29 days- 5 years	F	Inpatient department	Blood	Bloodstream infection	Yes	No gram rxn	No Growth	No Growth
2021	15-24 years	F	Inpatient department	Blood	Surgical site infection	Yes	No gram rxn	No Growth	No Growth
2021	15-24 years	F	Inpatient department	Blood	Meningitis	No	No gram rxn	No Growth	No Growth
2021	15-24 years	F	Inpatient department	Blood	Bloodstream infection	Yes	No gram rxn	No Growth	No Growth
2021	15-24 years	F	Inpatient department	Blood	Bloodstream infection	Yes	No gram rxn	No Growth	No Growth
2021	6 -14 years	F	Inpatient department	Blood	Meningitis	Yes	No gram rxn	No Growth	No Growth
2021	6 -14 years	F	Inpatient department	Blood	Sever acute malnutrition	Yes	No gram rxn	No Growth	No Growth
2021	6 -14 years	F	Outpatient department	Blood	Bloodstream infection	Yes	No gram rxn	No Growth	No Growth
2021	29 days- 5 years	M	Inpatient department	Blood	Chronic heart failure	Yes	No gram rxn	No Growth	No Growth
2021	29 days- 5 years	M	Inpatient department	Blood	Bloodstream infection	Yes	No gram rxn	No Growth	No Growth
2021	29 days- 5 years	F	Inpatient department	Blood	Bloodstream infection	Yes	No gram rxn	No Growth	No Growth
2021	29 days- 5 years	F	Inpatient department	Blood	Bloodstream infection	No	No gram rxn	No Growth	No Growth
2021	29 days- 5 years	M	Inpatient department	Blood	Bloodstream infection	Yes	No gram rxn	No Growth	No Growth
2021	29 days- 5 years	M	Inpatient department	Blood	Bloodstream infection	Yes	No gram rxn	No Growth	No Growth
2021	29 days- 5 years	F	Inpatient department	Blood	Sever acute malnutrition	Yes	No gram rxn	No Growth	No Growth
2021	29 days- 5 years	F	Inpatient department	Blood	Bloodstream infection	Yes	No gram rxn	No Growth	No Growth
2021	29 days- 5 years	F	Inpatient department	Blood	Surgical site infection	Yes	No gram rxn	No Growth	No Growth
2021	29 days- 5 years	M	Outpatient department	Blood	Bloodstream infection	Yes	No gram rxn	No Growth	No Growth
2021	29 days- 5 years	M	Outpatient department	Blood	Chronic heart failure	Yes	No gram rxn	No Growth	No Growth
2021	29 days- 5 years	F	Inpatient department	Blood	Bloodstream infection	Yes	No gram rxn	No Growth	No Growth
2021	29 days- 5 years	F	Inpatient department	Blood	Meningitis	Yes	No gram rxn	No Growth	No Growth
2021	<=28 days	M	Inpatient department	Blood	Bloodstream infection	Yes	No gram rxn	No Growth	No Growth
2021	<=28 days	F	Inpatient department	Blood	Bloodstream infection	Yes	No gram rxn	No Growth	No Growth
2021	<=28 days	M	Inpatient department	Blood	Meningitis	Yes	No gram rxn	No Growth	No Growth
2021	<=28 days	F	Inpatient department	Blood	Bloodstream infection	Yes	No gram rxn	No Growth	No Growth
2021	<=28 days	M	Inpatient department	Blood	Bloodstream infection	Yes	No gram rxn	No Growth	No Growth
2021	<=28 days	M	Inpatient department	Blood	Surgical site infection	Yes	No gram rxn	No Growth	No Growth
2021	<=28 days	M	Inpatient department	Blood	Bloodstream infection	Yes	No gram rxn	No Growth	No Growth
2021	<=28 days	M	Inpatient department	Blood	Bloodstream infection	Yes	No gram rxn	No Growth	No Growth
2021	<=28 days	M	Inpatient department	Blood	Bloodstream infection	Yes	No gram rxn	No Growth	No Growth
2021	<=28 days	M	Inpatient department	Blood	Bloodstream infection	Yes	No gram rxn	No Growth	No Growth
2021	<=28 days	F	Inpatient department	Blood	Chronic heart failure	Yes	No gram rxn	No Growth	No Growth
2021	<=28 days	F	Inpatient department	Blood	Chronic heart failure	Yes	No gram rxn	No Growth	No Growth
2021	<=28 days	F	Inpatient department	Blood	Bloodstream infection	Yes	No gram rxn	No Growth	No Growth
2021	<=28 days	F	Inpatient department	Blood	Bloodstream infection	Yes	No gram rxn	No Growth	No Growth
2021	25-54 years	M	Inpatient department	Blood	Bloodstream infection	Yes	Gram negative rods	K.rhinose	True pathogen	NA	R	R	NA	NA	R	NA	NT	NA	R	NA	NA	R	NT	NT	R	S	NT
2021	25-54 years	M	Inpatient department	Blood	Hospital-acquired infection	Yes	Gram negative rods	K.pneumoniae	True pathogen	NA	NT	R	NA	NA	S	NA	R	NA	R	NA	NA	R	R	NT	NT	NT	NT
2021	25-54 years	F	Inpatient department	Blood	Bloodstream infection	Yes	Gram negative rods	K.pneumoniae	True pathogen	NA	NT	R	NA	NA	NT	NA	R	NA	R	NA	NA	NT	NT	NT	NT	NT	NT
2021	29 days- 5 years	F	Inpatient department	Blood	Bloodstream infection	Yes	Gram negative rods	K.pneumoniae	True pathogen	NA	NT	S	NA	NA	R	NA	R	NA	R	NA	NA	S	NT	NT	NT	NT	NT
2021	29 days- 5 years	F	Inpatient department	Blood	Bloodstream infection	Yes	Gram negative rods	K.pneumoniae	True pathogen	NA	NT	R	NA	NA	R	NA	R	NA	R	NA	NA	R	NT	NT	NT	NT	NT
2021	6 -14 years	M	Inpatient department	Blood	Bloodstream infection	Yes	Gram negative rods	K.pneumoniae	True pathogen	NA	NT	R	NA	NA	R	NA	R	NA	R	NA	NA	R	R	NT	NT	R	NT
2021	29 days- 5 years	M	Inpatient department	Blood	Shock	No	Gram negative rods	K.pneumoniae	True pathogen	NA	NT	R	NA	NA	R	NA	R	NA	R	NA	NA	R	R	NT	NT	NT	NT
2021	<=28 days	F	Inpatient department	Blood	Hospital-acquired infection	Yes	Gram negative rods	K.pneumoniae	True pathogen	NA	NT	R	NA	NA	R	NA	R	NA	R	NA	NA	R	NT	NT	NT	NT	NT
2021	<=28 days	M	Inpatient department	Blood	Bloodstream infection	Yes	Gram negative rods	K.pneumoniae	True pathogen	NA	NT	R	NA	NA	R	NA	R	NA	R	NA	NA	R	NT	NT	NT	NT	NT
2021	<=28 days	M	Inpatient department	Blood	Bloodstream infection	Yes	Gram negative rods	K.pneumoniae	True pathogen	NA	NT	R	NA	NA	R	NA	NT	NA	R	NA	NA	R	NT	NT	NT	NT	NT
2021	<=28 days	M	Inpatient department	Blood	Bloodstream infection	Yes	Gram negative rods	K.pneumoniae	True pathogen	NA	NT	R	NA	NA	R	NA	R	NA	R	NA	NA	S	NT	NT	NT	NT	NT
2021	<=28 days	M	Inpatient department	Blood	Bloodstream infection	Yes	Gram negative rods	K.pneumoniae	True pathogen	NA	NT	S	NA	NA	S	NA	S	NA	S	NA	NA	S	NT	NT	S	NT	NT
2021	<=28 days	M	Inpatient department	Blood	Bloodstream infection	No	Gram negative rods	K.pneumoniae	True pathogen	NA	NT	R	NA	NA	S	NA	R	NA	R	NA	NA	R	NT	NT	NT	NT	NT
2021	<=28 days	M	Inpatient department	Blood	Bloodstream infection	Yes	Gram negative rods	K.pneumoniae	True pathogen	NA	NT	S	NA	NA	R	NA	R	NA	R	NA	NA	R	R	NT	NT	NT	NT
2021	<=28 days	M	Inpatient department	Blood	Bloodstream infection	Yes	Gram negative rods	K.pneumoniae	True pathogen	NA	NT	S	NA	NA	R	NA	R	NA	R	NA	NA	R	NT	NT	NT	NT	NT
2021	<=28 days	M	Inpatient department	Blood	Bloodstream infection	Yes	Gram negative rods	K.pneumoniae	True pathogen	NA	NT	S	NA	NA	S	NA	R	NA	S	NA	NA	S	NT	NT	NT	NT	NT
2021	<=28 days	M	Inpatient department	Blood	Bloodstream infection	Yes	Gram negative rods	K.pneumoniae	True pathogen	NA	NT	S	NA	NA	R	NA	S	NA	S	NA	NA	S	NT	NT	NT	NT	NT
2021	<=28 days	M	Inpatient department	Blood	Bloodstream infection	Yes	Gram negative rods	K.pneumoniae	True pathogen	NA	NT	S	NA	NA	R	NA	R	NA	R	NA	NA	R	NT	NT	NT	NT	NT
2021	<=28 days	M	Inpatient department	Blood	Bloodstream infection	Yes	Gram negative rods	K.pneumoniae	True pathogen	NA	NT	R	NA	NA	R	NA	R	NA	R	NA	NA	S	NT	NT	NT	NT	NT
2021	25-54 years	F	Inpatient department	Blood	Bloodstream infection	Yes	Gram negative rods	K.pneumoniae	True pathogen	NA	NT	R	NA	NA	R	NA	R	NA	R	NA	NA	R	R	NT	NT	NT	NT
2021	25-54 years	M	Inpatient department	Blood	Bloodstream infection	Yes	Gram negative rods	K.pneumoniae	True pathogen	NA	S	R	NA	NA	R	NA	R	NA	R	NA	NA	R	NT	NT	R	NT	NT
2021	15-24 years	M	Inpatient department	Blood	Bloodstream infection	Yes	Gram negative rods	K.pneumoniae	True pathogen	NA	S	R	NA	NA	R	NA	R	NA	R	NA	NA	R	NT	NT	R	NT	NT
2021	29 days- 5 years	F	Inpatient department	Blood	Bloodstream infection	Yes	Gram negative rods	K.pneumoniae	True pathogen	NA	NT	R	NA	NA	R	NA	R	NA	R	NA	NA	R	R	NT	R	S	NT
2021	<=28 days	M	Inpatient department	Blood	Shock	Yes	Gram negative rods	K.pneumoniae	True pathogen	NA	S	R	NA	NA	R	NA	R	NA	R	NA	NA	R	NT	NT	R	NT	NT
2021	<=28 days	M	Inpatient department	Blood	Bloodstream infection	Yes	Gram negative rods	K.pneumoniae	True pathogen	NA	R	S	NA	NA	R	NA	R	NA	R	NA	NA	R	NT	NT	R	NT	NT
2021	<=28 days	M	Inpatient department	Blood	Bloodstream infection	Yes	Gram negative rods	K.pneumoniae	True pathogen	NA	NT	R	NA	NA	R	NA	R	NA	R	NA	NA	R	R	NT	R	S	NT
2021	29 days- 5 years	F	Inpatient department	Blood	Hospital-acquired infection	Yes	Gram negative rods	K.ozanae	True pathogen	NA	NT	R	NA	NA	R	NA	R	NA	R	NA	NA	S	R	NT	NT	NT	NT
2021	<=28 days	M	Inpatient department	Blood	Bloodstream infection	Yes	Gram negative rods	K.ozanae	True pathogen	NA	NT	R	NA	NA	R	NA	R	NA	R	NA	NA	R	R	NT	NT	NT	NT
2021	15-24 years	M	Inpatient department	Blood	Hospital-acquired infection	Yes	Gram negative rods	K.ozanae	True pathogen	NA	S	S	NA	NA	R	NA	R	NA	S	NA	NA	S	NT	NT	S	NT	NT
2021	29 days- 5 years	F	Inpatient department	Blood	Hospital-acquired infection	Yes	Gram negative rods	K.ozanae	True pathogen	NA	NT	S	NA	NA	S	NA	R	NA	S	NA	NA	S	NT	NT	S	NT	S
2021	<=28 days	M	Inpatient department	Blood	Bloodstream infection	Yes	Gram positive cocci	Entrococus species	True pathogen	NA	S	NA	NA	NA	NA	NA	NA	S	NA	S	NA	NA	NA	NA	NA	NA	NA
2021	6 -14 years	M	Outpatient department	Blood	Bloodstream infection	No	Gram positive cocci	Entrococus species	True pathogen	NA	NT	NA	NA	NA	NA	NA	NA	R	NA	NT	NA	NA	NA	NA	NA	NA	NA
2021	55-64 years	M	Inpatient department	Blood	Bloodstream infection	Yes	Gram positive cocci	Entrococus species	True pathogen	NA	NT	NA	NA	NA	NA	NA	NA	R	NA	R	NA	NA	NA	NA	NA	NA	NA
2021	15-24 years	F	Inpatient department	Blood	Hospital-acquired infection	Yes	Gram positive cocci	Entrococus species	True pathogen	NA	R	NA	NA	NA	NA	NA	NA	NT	NA	R	NA	NA	NA	NA	NA	NA	NA
2021	29 days- 5 years	F	Inpatient department	Blood	Bloodstream infection	Yes	Gram positive cocci	Entrococus species	True pathogen	NA	NT	NA	NA	NA	NA	NA	NA	S	NA	S	NA	NA	NA	NA	NA	NA	NA
2021	6 -14 years	M	Inpatient department	Blood	Bloodstream infection	Yes	Gram positive cocci	Entrococus species	True pathogen	NA	S	NA	NA	NA	NA	NA	NA	NT	NA	R	NA	NA	NA	NA	NA	NA	NA
2021	29 days- 5 years	F	Outpatient department	Blood	Bloodstream infection	Yes	Gram positive cocci	Entrococus species	True pathogen	NA	S	NA	NA	NA	NA	NA	NA	NT	NA	S	NA	NA	NA	NA	NA	NA	NA
2021	29 days- 5 years	M	Inpatient department	Blood	Upper respiratory tract infection	Yes	Gram positive cocci	Entrococus species	True pathogen	NA	NT	NA	NA	NA	NA	NA	NA	R	NA	R	NA	NA	NA	NA	NA	NA	NA
2021	<=28 days	M	Inpatient department	Blood	Bloodstream infection	Yes	Gram positive cocci	Entrococus species	True pathogen	NA	NT	NA	NA	NA	NA	NA	NA	R	NA	R	NA	NA	NA	NA	NA	NA	NA
2021	<=28 days	M	Inpatient department	Blood	Bloodstream infection	Yes	Gram positive cocci	Entrococus species	True pathogen	NA	NT	NA	NA	NA	NA	NA	NA	R	NA	S	NA	NA	NA	NA	NA	NA	NA
2021	<=28 days	M	Inpatient department	Blood	Bloodstream infection	Yes	Gram positive cocci	Entrococus species	True pathogen	NA	NT	NA	NA	NA	NA	NA	NA	R	NA	R	NA	NA	NA	NA	NA	NA	NA
2021	<=28 days	M	Inpatient department	Blood	Bloodstream infection	Yes	Gram positive cocci	Entrococus species	True pathogen	NA	NT	NA	NA	NA	NA	NA	NA	R	NA	S	NA	NA	NA	NA	NA	NA	NA
2021	<=28 days	F	Inpatient department	Blood	Bloodstream infection	Yes	Gram positive cocci	Entrococus species	True pathogen	NA	NT	NA	NA	NA	NA	NA	NA	R	NA	R	NA	NA	NA	NA	NA	NA	NA
2021	<=28 days	M	Inpatient department	Blood	Bloodstream infection	Yes	Gram positive cocci	Entrococus species	True pathogen	NA	NT	NA	NA	NA	NA	NA	NA	S	NA	NT	NA	NA	NA	NA	NA	NA	NA
2021	<=28 days	M	Inpatient department	Blood	Bloodstream infection	Yes	Gram positive cocci	Entrococus species	True pathogen	NA	NT	NA	NA	NA	NA	NA	NA	NT	NA	R	NA	NA	NA	NA	NA	NA	NA
2021	6 -14 years	F	Inpatient department	Blood	Hospital-acquired infection	Yes	Gram positive cocci	Entrococus species	True pathogen	NA	S	NA	NA	NA	NA	NA	NA	NT	NA	NT	NA	NA	NA	NA	NA	NA	NA
2021	25-54 years	M	Inpatient department	Blood	Bloodstream infection	Yes	Gram positive cocci	Entrococus species	True pathogen	NA	R	NA	NA	NA	NA	NA	NA	R	NA	NA	NA	NA	NA	NA	NA	NA	NA
2021	25-54 years	M	Inpatient department	Blood	Bloodstream infection	Yes	Gram positive cocci	Entrococus species	True pathogen	NA	S	NA	NA	NA	NA	NA	NA	NT	NA	S	NA	NA	NA	NA	NA	NA	NA
2021	15-24 years	M	Inpatient department	Blood	Bloodstream infection	Yes	Gram positive cocci	Entrococus species	True pathogen	NA	S	NA	NA	NA	NA	NA	NA	R	NA	S	NA	NA	NA	NA	NA	NA	NA
2021	15-24 years	M	Inpatient department	Blood	Bloodstream infection	Yes	Gram positive cocci	Entrococus species	True pathogen	NA	S	NA	NA	NA	NA	NA	NA	S	NA	S	NA	NA	NA	NA	NA	NA	NA
2021	15-24 years	F	Outpatient department	Blood	Bloodstream infection	Yes	Gram positive cocci	Entrococus species	True pathogen	NA	NT	NA	NA	NA	NA	NA	NA	R	NA	S	NA	NA	NA	NA	NA	NA	NA
2021	15-24 years	F	Inpatient department	Blood	Bloodstream infection	Yes	Gram positive cocci	Entrococus species	True pathogen	NA	S	NA	NA	NA	NA	NA	NA	S	NA	R	NA	NA	NA	NA	NA	NA	NA
2021	6 -14 years	F	Inpatient department	Blood	Surgical site infection	Yes	Gram positive cocci	Entrococus species	True pathogen	NA	S	NA	NA	NA	NA	NA	NA	R	NA	NT	NA	NA	NA	NA	NA	NA	NA
2021	29 days- 5 years	M	Inpatient department	Blood	Bloodstream infection	Yes	Gram positive cocci	Entrococus species	True pathogen	NA	S	NA	NA	NA	NA	NA	NA	R	NA	S	NA	NA	NA	NA	NA	NA	NA
2021	29 days- 5 years	M	Inpatient department	Blood	Bloodstream infection	Yes	Gram positive cocci	Entrococus species	True pathogen	NA	S	NA	NA	NA	NA	NA	NA	S	NA	R	NA	NA	NA	NA	NA	NA	NA
2021	<=28 days	M	Inpatient department	Blood	Bloodstream infection	Yes	Gram positive cocci	Entrococus species	True pathogen	NA	NT	NA	NA	NA	NA	NA	NA	R	NA	S	NA	NA	NA	NA	NA	NA	NA
2021	<=28 days	M	Inpatient department	Blood	Meningitis	Yes	Gram positive cocci	Entrococus species	True pathogen	NA	S	NA	NA	NA	NA	NA	NA	S	NA	S	NA	NA	NA	NA	NA	NA	NA
2021	<=28 days	M	Inpatient department	Blood	Surgical site infection	Yes	Gram positive cocci	Entrococus species	True pathogen	NA	S	NA	NA	NA	NA	NA	NA	R	NA	R	NA	NA	NA	NA	NA	NA	NA
2021	<=28 days	F	Inpatient department	Blood	Chronic heart failure	Yes	Gram positive cocci	Entrococus species	True pathogen	NA	S	NA	NA	NA	NA	NA	NA	R	NA	S	NA	NA	NA	NA	NA	NA	NA
2021	<=28 days	F	Inpatient department	Blood	Bloodstream infection	Yes	Gram positive cocci	Entrococus species	True pathogen	NA	S	NA	NA	NA	NA	NA	NA	R	NA	S	NA	NA	NA	NA	NA	NA	NA
2021	<=28 days	M	Inpatient department	Blood	Meningitis	Yes	Gram positive cocci	Entrococus species	True pathogen	NA	S	NA	NA	NA	NA	NA	NA	R	NA	R	NA	NA	NA	NA	NA	NA	NA
2021	25-54 years	F	Inpatient department	Blood	Surgical site infection	Yes	Gram negative rods	E.Coli	True pathogen	NT	NT	S	NA	NA	S	NA	R	NA	R	NA	NA	R	R	NT	NT	NT	NT
2021	29 days- 5 years	F	Inpatient department	Blood	Bloodstream infection	Yes	Gram negative rods	E.Coli	True pathogen	NT	NT	S	NA	NA	R	NA	R	NA	S	NA	NA	S	NT	NT	NT	NT	NT
2021	<=28 days	M	Inpatient department	Blood	Bloodstream infection	Yes	Gram negative rods	E.Coli	True pathogen	NT	S	S	NA	NA	R	NA	S	NA	S	NA	NA	S	NT	NT	NT	NT	NT
2021	25-54 years	M	Inpatient department	Blood	Meningitis	Yes	Gram negative rods	E.Coli	True pathogen	R	NT	R	NA	NA	R	NA	R	NA	R	NA	NA	R	R	NT	R	S	NT
2021	15-24 years	M	Inpatient department	Blood	Bloodstream infection	Yes	Gram negative rods	E.Coli	True pathogen	R	NT	R	NA	NA	S	NA	R	NA	S	NA	NA	R	NT	NT	R	NT	NT
2021	15-24 years	F	Inpatient department	Blood	Bloodstream infection	Yes	Gram negative rods	E.Coli	True pathogen	R	S	NT	NA	NA	R	NA	R	NA	R	NA	NA	R	R	NT	R	NT	NT
2021	<=28 days	M	Outpatient department	Blood	Bloodstream infection	Yes	Gram negative rods	E.Coli	True pathogen	R	NT	R	NA	NA	R	NA	R	NA	R	NA	NA	R	NT	NT	R	R	NT
2021	<=28 days	M	Inpatient department	Blood	Bloodstream infection	Yes	Gram negative rods	E.Coli	True pathogen	R	NT	R	NA	NA	S	NA	R	NA	S	NA	NA	R	NT	NT	R	NT	NT
2021	<=28 days	F	Inpatient department	Blood	Hospital-acquired infection	Yes	Gram negative rods	E.clocae	True pathogen	NT	R	R	NA	NA	R	NA	R	NA	R	NA	NA	R	R	NT	NT	R	NT
2021	29 days- 5 years	F	Inpatient department	Blood	Bloodstream infection	Yes	Gram negative rods	E.clocae	True pathogen	NT	NT	R	NA	NA	R	NA	R	NA	R	NA	NA	NT	R	NT	NT	S	NT
2021	29 days- 5 years	F	Inpatient department	Blood	Bloodstream infection	Yes	Gram negative rods	E.clocae	True pathogen	NT	NT	S	NA	NA	R	NA	R	NA	S	NA	NA	R	NT	NT	S	NT	NT
2021	29 days- 5 years	F	Inpatient department	Blood	Bloodstream infection	Yes	Gram negative rods	E.clocae	True pathogen	R	R	R	NA	NA	R	NA	R	NA	R	NA	NA	R	NT	NT	NT	R	NT
2021	<=28 days	M	Inpatient department	Blood	Hospital-acquired infection	No	Gram negative rods	E.clocae	True pathogen	NT	NT	R	NA	NA	R	NA	R	NA	R	NA	NA	R	NT	NT	NT	NT	NT
2021	<=28 days	M	Inpatient department	Blood	Hospital-acquired infection	Yes	Gram negative rods	E.clocae	True pathogen	NT	NT	R	NA	NA	R	NA	R	NA	S	NA	NA	R	NT	NT	NT	NT	NT
2021	25-54 years	M	Inpatient department	Blood	Bloodstream infection	No	Gram negative rods	E.clocae	True pathogen	R	NT	R	NA	NA	R	NA	R	NA	R	NA	NA	R	NT	NT	R	S	NT
2021	15-24 years	F	Inpatient department	Blood	Bloodstream infection	No	Gram negative rods	E.clocae	True pathogen	NT	NT	S	NA	NA	R	NA	R	NA	R	NA	NA	R	NT	NT	R	NT	NT
2021	15-24 years	F	Inpatient department	Blood	Bloodstream infection	Yes	Gram negative rods	E.clocae	True pathogen	R	R	R	NA	NA	R	NA	R	NA	R	NA	NA	R	NT	NT	R	S	NT
2021	<=28 days	M	Inpatient department	Blood	Bloodstream infection	Yes	Gram positive cocci	E.aerogenes	True pathogen	NA	NT	NT	NA	NA	R	NA	R	NA	R	NA	NA	S	NT	NT	NT	NA	NA
2021	25-54 years	M	Inpatient department	Blood	Upper respiratory tract infection	No	Gram negative rods	E.aerogenes	True pathogen	NA	NT	NT	NA	NA	R	NA	R	NA	R	NA	NA	R	NT	NT	NT	NA	NA
2021	29 days- 5 years	F	Inpatient department	Blood	Hospital-acquired infection	Yes	Gram negative rods	E.aerogenes	True pathogen	NA	NT	NT	NA	NA	R	NA	R	NA	R	NA	NA	R	NT	NT	NT	NA	NA
2021	6 -14 years	F	Inpatient department	Blood	Bloodstream infection	Yes	Gram negative rods	E.aerogenes	True pathogen	NA	NT	NT	NA	NA	R	NA	R	NA	R	NA	NA	R	NT	NT	NT	NA	NA
2021	29 days- 5 years	M	Inpatient department	Blood	Bloodstream infection	Yes	Gram negative rods	E.aerogenes	True pathogen	NA	NT	NT	NA	NA	S	NA	S	NA	S	NA	NA	R	S	NT	NT	NA	NA
2021	<=28 days	M	Inpatient department	Blood	Surgical site infection	Yes	Gram negative rods	E.aerogenes	True pathogen	NA	S	S	NA	NA	R	NA	R	NA	S	NA	NA	S	NT	NT	NT	NA	NA
2021	29 days- 5 years	M	Inpatient department	Blood	Bloodstream infection	No	Gram negative rods	E.aerogenes	True pathogen	NA	NT	NT	NA	NA	S	NA	S	NA	S	NA	NA	R	S	NT	S	NA	NT
2021	29 days- 5 years	M	Outpatient department	Blood	Bloodstream infection	Yes	Gram negative rods	E.aerogenes	True pathogen	NA	S	S	NA	NA	NT	NA	R	NA	R	NA	NA	R	NT	NT	NT	NA	NT
2021	55-64 years	M	Outpatient department	Blood	Bloodstream infection	Yes	Gram positive cocci	CoNS	CoNS (True pathogen)	NA	NA	NA	R	NA	NA	NA	NA	NT	S	NA	NA	NA	NA	NA	NA	NA	NA
2021	25-54 years	M	Inpatient department	Blood	Chronic heart failure	Yes	Gram positive cocci	CoNS	CoNS (True pathogen)	NA	NA	NA	S	NA	NA	NA	NA	NT	R	NA	NA
2021	25-54 years	M	Inpatient department	Blood	Bloodstream infection	Yes	Gram negative rods	Citrobacter species	True pathogen	NA	S	R	NA	NA	R	NA	R	NA	R	NA	NA	NT	NT	NT	R	NT	NT
2021	15-24 years	M	Inpatient department	Blood	Bloodstream infection	No	Gram negative rods	Citrobacter species	True pathogen	NA	S	R	NA	NA	R	NA	R	NA	R	NA	NA	R	NT	NT	R	NT	NT
2021	29 days- 5 years	M	Outpatient department	Blood	Bloodstream infection	Yes	Gram negative rods	Citrobacter species	True pathogen	NA	S	NT	NA	NA	NT	NA	R	NA	R	NA	NA	S	S	NT	NT	NT	NT
2021	25-54 years	M	Inpatient department	Blood	Bloodstream infection	Yes	Gram negative rods	A.baumanii	True pathogen	NA	NA	S	NA	NA	NA	NA	S	NA	NT	NA	NA	NA	S	S	NT	NT	NT
2021	29 days- 5 years	F	Inpatient department	Blood	Bloodstream infection	Yes	Gram negative rods	A.baumanii	True pathogen	NA	NA	S	NA	NA	NA	NA	NT	NA	NA	NA	NA	NA	R	NA	NT	NT	NT
2021	>=65 years	M	Inpatient department	Blood	Bloodstream infection	Yes	Gram negative rods	A.baumanii	True pathogen	NA	NA	R	NA	NA	NA	NA	R	NA	NA	NA	NA	NA	R	NT	R	R	NT
2021	29 days- 5 years	F	Inpatient department	Blood	Surgical site infection	Yes	Gram negative rods	A.baumanii	True pathogen	NA	NA	S	NA	NA	NA	NA	R	NA	NA	NA	NA	NA	R	NT	R	NT	NT
2021	25-54 years	M	Inpatient department	Blood	Chronic heart failure	Yes	Gram negative rods	A.baumanii	True pathogen	NA	NA	S	NA	NA	NA	NA	NT	NA	NA	NA	NA	NA	NT	NT	S	S	NT
2021	25-54 years	M	Inpatient department	Blood	Bloodstream infection	No	Gram negative rods	A.baumanii	True pathogen	NA	NA	R	NA	NA	NA	NA	R	NA	NA	NA	NA	NA	R	NT	R	S	NT
2021	25-54 years	M	Inpatient department	Blood	Hospital-acquired infection	Yes	Gram negative rods	A.baumanii	True pathogen	NA	NA	R	NA	NA	NA	NA	R	NA	NA	NA	NA	NA	R	NT	R	S	NT
2021	25-54 years	M	Inpatient department	Blood	Bloodstream infection	Yes	Gram negative rods	A.baumanii	True pathogen	NA	NA	S	NA	NA	NA	NA	R	NA	NA	NA	NA	NA	S	S	S	NT	NT
2021	25-54 years	M	Inpatient department	Blood	Shock	Yes	Gram negative rods	A.baumanii	True pathogen	NA	NA	S	NA	NA	NA	NA	R	NA	NA	NA	NA	NA	R	NT	R	NT	NT
2021	15-24 years	M	Inpatient department	Blood	Bloodstream infection	Yes	Gram negative rods	A.baumanii	True pathogen	NA	NA	S	NA	NA	NA	NA	R	NA	NA	NA	NA	NA	NT	NT	NT	NT	NT
2021	29 days- 5 years	F	Inpatient department	Blood	Hospital-acquired infection	Yes	Gram negative rods	A.baumanii	True pathogen	NA	NA	S	NA	NA	NA	NA	R	NA	NA	NA	NA	NA	R	S	S	NT	NT
2021	15-24 years	F	Inpatient department	Blood	Bloodstream infection	Yes	Gram negative rods	A.baumanii	True pathogen	NA	NA	R	NA	NA	NA	NA	R	NA	NA	NA	NA	NA	NT	NT	R	S	NT
2021	29 days- 5 years	M	Inpatient department	Blood	Meningitis	Yes	Gram negative rods	A.baumanii	True pathogen	NA	NA	R	NA	NA	NA	NA	NT	NA	NA	NA	NA	NA	NT	NT	R	R	NT
2021	29 days- 5 years	M	Inpatient department	Blood	Meningitis	Yes	Gram negative rods	A.baumanii	True pathogen	NA	NA	R	NA	NA	NA	NA	NT	NA	NA	NA	NA	NA	NT	NT	R	NT	R
2021	<=28 days	F	Inpatient department	Blood	Meningitis	Yes	Gram negative rods	A.baumanii	True pathogen	NA	NA	S	NA	NA	NA	NA	S	NA	NA	NA	NA	NA	NT	NT	S	NT	NT
2021	<=28 days	F	Inpatient department	Blood	Bloodstream infection	Yes	Gram negative rods	A.baumanii	True pathogen	NA	NA	R	NA	NA	NA	NA	R	NA	NA	NA	NA	NA	R	R	R	R	NT
2022	>=65 years	F	Inpatient department	Blood	Meningitis	Yes	Gram positive cocci	S.aureus	True pathogen	NA	NA	NA	S	NA	NA	NA	NA	NT	R	NA	NA	NA	NA	NA	NA	NA	NA
2022	29 days- 5 years	F	Inpatient department	Blood	Bloodstream infection	Yes	Gram positive cocci	S.aureus	True pathogen	NA	NA	NA	S	NA	NA	NA	NA	NT	R	NA	NA	NA	NA	NA	NA	NA	NA
2022	<=28 days	F	Outpatient department	Blood	Surgical site infection	No	Gram positive cocci	S.aureus	True pathogen	NA	NA	NA	R	NA	NA	NA	NA	R	S	NA	NA	NA	NA	NA	NA	NA	NA
2022	6 -14 years	M	Inpatient department	Blood	Rheumatoid arthritis	No	Gram positive cocci	S.aureus	True pathogen	NA	NA	NA	S	NA	NA	NA	NA	NT	R	NA	NA	NA	NA	NA	NA	NA	NA
2022	25-54 years	F	Inpatient department	Blood	Bloodstream infection	No	Gram positive cocci	S.aureus	True pathogen	NA	NA	NA	S	NA	NA	NA	NA	NT	NT	NA	NA	NA	NA	NA	NA	NA	NA
2022	25-54 years	M	Inpatient department	Blood	Hospital-acquired infection	Yes	Gram positive cocci	S.aureus	True pathogen	NA	NA	NA	S	NA	NA	NA	NA	NT	S	NA	NA	NA	NA	NA	R	R	NA
2022	29 days- 5 years	F	Inpatient department	Blood	Hospital-acquired infection	Yes	Gram positive cocci	S.aureus	True pathogen	NA	NA	NA	S	NA	NA	NA	S	NT	NT	NA	NA	NA	NA	NA	NT	NA	NA
2022	6 -14 years	F	Inpatient department	Blood	Bloodstream infection	Yes	Gram positive cocci	S.aureus	True pathogen	NA	NA	NA	S	NA	NA	NA	NA	NT	S	NA	NA	NA	NA	NA	NT	NA	NA
2022	29 days- 5 years	M	Inpatient department	Blood	Bloodstream infection	Yes	Gram positive cocci	S.aureus	True pathogen	NA	NA	NA	S	NA	NA	NA	NA	NT	R	NA	NA	NA	NA	NA	NT	NA	NA
2022	29 days- 5 years	F	Inpatient department	Blood	Hospital-acquired infection	No	Gram positive cocci	S.aureus	True pathogen	NA	NA	NA	S	NA	NA	NA	NA	NT	S	NA	NA	NA	NA	NA	NT	NA	NA
2022	<=28 days	M	Inpatient department	Blood	Bloodstream infection	Yes	Gram positive cocci	S.aureus	True pathogen	NA	NA	NA	S	NA	NA	NA	NA	NT	S	NA	NA	NA	NA	NA	NT	NA	NA
2022	<=28 days	M	Inpatient department	Blood	Hospital-acquired infection	No	Gram positive cocci	S.aureus	True pathogen	NA	NA	NA	S	NA	NA	NA	NA	NT	S	NA	NA	NA	NA	NA	NT	NA	NA
2022	<=28 days	M	Inpatient department	Blood	Surgical site infection	Yes	Gram positive cocci	S.aureus	True pathogen	NA	NA	NA	S	NA	NA	NA	NA	NT	R	NA	NA	NA	NA	NA	NT	NA	NA
2022	<=28 days	F	Inpatient department	Blood	Hospital-acquired infection	Yes	Gram positive cocci	S.aureus	True pathogen	NA	NA	NA	S	NA	NA	NA	NA	NT	S	NA	NA	NA	NA	NA	NT	NA	NA
2022	<=28 days	F	Inpatient department	Blood	Chronic heart failure	Yes	Gram positive cocci	S.aureus	True pathogen	NA	NA	NA	S	NA	NA	NA	NA	NT	S	NA	NA	NA	NA	NA	NT	NA	NA
2022	6 -14 years	M	Inpatient department	Blood	Surgical site infection	Yes	Gram positive cocci	S. viridian	True pathogen	NA	NA	NA	S	NA	NA	NA	NA	NA	NA	S	NA	NA	NA	NA	NT	NA	NA
2022	55-64 years	M	Inpatient department	Blood	Bloodstream infection	Yes	Gram negative rods	P.aeroginosa	True pathogen	NA	NA	S	NA	NA	NA	NA	NA	NA	S	NA	NA	NA	S	NT	S	NT	NT
2022	25-54 years	M	Inpatient department	Blood	Bloodstream infection	No	Gram negative rods	P.aeroginosa	True pathogen	NA	NA	R	NA	NA	NA	NA	NA	NA	S	NA	NA	NA	R	NT	R	NT	NT
2022	15-24 years	M	Inpatient department	Blood	Bloodstream infection	Yes	Gram negative rods	P.aeroginosa	True pathogen	NA	NA	S	NA	NA	NA	NA	NA	NA	S	NA	NA	NA	S	NT	S	NT	S
2022	15-24 years	M	Inpatient department	Blood	Bloodstream infection	Yes	Gram negative rods	P.aeroginosa	True pathogen	NA	NA	S	NA	NA	NA	NA	NA	NA	NT	NA	NA	NA	S	NT	S	NT	NT
2022	15-24 years	M	Inpatient department	Blood	Bloodstream infection	Yes	Gram negative rods	P.aeroginosa	True pathogen	NA	NA	S	NA	NA	NA	NA	NA	NA	S	NA	NA	NA	S	NT	S	NT	NT
2022	29 days- 5 years	M	Inpatient department	Blood	Bloodstream infection	Yes	Gram negative rods	P.aeroginosa	True pathogen	NA	NA	R	NA	NA	NA	NA	NA	NA	R	NA	NA	NA	R	R	R	NT	S
2022	6 -14 years	F	Inpatient department	Blood	Chronic heart failure	Yes	No gram rxn	No Growth	No Growth
2022	>=65 years	M	Inpatient department	Blood	Hospital-acquired infection	Yes	No gram rxn	No Growth	No Growth
2022	55-64 years	M	Inpatient department	Blood	Bloodstream infection	Yes	No gram rxn	No Growth	No Growth
2022	6 -14 years	M	Outpatient department	Blood	Bloodstream infection	No	No gram rxn	No Growth	No Growth
2022	25-54 years	M	Inpatient department	Blood	Bloodstream infection	No	No gram rxn	No Growth	No Growth
2022	25-54 years	F	Outpatient department	Blood	Hospital-acquired infection	No	No gram rxn	No Growth	No Growth
2022	29 days- 5 years	M	Inpatient department	Blood	Meningitis	Yes	No gram rxn	No Growth	No Growth
2022	25-54 years	F	Inpatient department	Blood	Hospital-acquired infection	No	No gram rxn	No Growth	No Growth
2022	29 days- 5 years	F	Inpatient department	Blood	Hospital-acquired infection	No	No gram rxn	No Growth	No Growth
2022	29 days- 5 years	M	Inpatient department	Blood	Bloodstream infection	Yes	No gram rxn	No Growth	No Growth
2022	29 days- 5 years	F	Inpatient department	Blood	Bloodstream infection	Yes	No gram rxn	No Growth	No Growth
2022	<=28 days	M	Inpatient department	Blood	Bloodstream infection	Yes	No gram rxn	No Growth	No Growth
2022	<=28 days	M	Inpatient department	Blood	Chronic heart failure	No	No gram rxn	No Growth	No Growth
2022	<=28 days	M	Outpatient department	Blood	Hospital-acquired infection	No	No gram rxn	No Growth	No Growth
2022	6 -14 years	M	Inpatient department	Blood	Bloodstream infection	Yes	No gram rxn	No Growth	No Growth
2022	6 -14 years	F	Inpatient department	Blood	Bloodstream infection	No	No gram rxn	No Growth	No Growth
2022	6 -14 years	M	Inpatient department	Blood	Bloodstream infection	Yes	No gram rxn	No Growth	No Growth					`
2022	>=65 years	M	Inpatient department	Blood	Bloodstream infection	No	No gram rxn	No Growth	No Growth
2022	6 -14 years	M	Inpatient department	Blood	Bloodstream infection	Yes	No gram rxn	No Growth	No Growth
2022	>=65 years	F	Inpatient department	Blood	Bloodstream infection	Yes	No gram rxn	No Growth	No Growth
2022	>=65 years	M	Inpatient department	Blood	Bloodstream infection	Yes	No gram rxn	No Growth	No Growth
2022	>=65 years	M	Inpatient department	Blood	Bloodstream infection	Yes	No gram rxn	No Growth	No Growth
2022	>=65 years	M	Inpatient department	Blood	Bloodstream infection	Yes	No gram rxn	No Growth	No Growth
2022	6 -14 years	F	Inpatient department	Blood	Hospital-acquired infection	Yes	No gram rxn	No Growth	No Growth
2022	6 -14 years	M	Inpatient department	Blood	Bloodstream infection	Yes	No gram rxn	No Growth	No Growth
2022	>=65 years	F	Inpatient department	Blood	Bloodstream infection	Yes	No gram rxn	No Growth	No Growth
2022	>=65 years	F	Inpatient department	Blood	Bloodstream infection	Yes	No gram rxn	No Growth	No Growth
2022	6 -14 years	F	Inpatient department	Blood	Surgical site infection	Yes	No gram rxn	No Growth	No Growth
2022	6 -14 years	F	Inpatient department	Blood	Bloodstream infection	Yes	No gram rxn	No Growth	No Growth
2022	6 -14 years	M	Inpatient department	Blood	Bloodstream infection	Yes	No gram rxn	No Growth	No Growth
2022	6 -14 years	M	Inpatient department	Blood	Bloodstream infection	Yes	No gram rxn	No Growth	No Growth
2022	55-64 years	M	Inpatient department	Blood	Hospital-acquired infection	No	No gram rxn	No Growth	No Growth
2022	55-64 years	M	Inpatient department	Blood	Surgical site infection	Yes	No gram rxn	No Growth	No Growth
2022	25-54 years	M	Inpatient department	Blood	Bloodstream infection	Yes	No gram rxn	No Growth	No Growth
2022	25-54 years	M	Inpatient department	Blood	Bloodstream infection	No	No gram rxn	No Growth	No Growth
2022	29 days- 5 years	F	Inpatient department	Blood	Bloodstream infection	No	No gram rxn	No Growth	No Growth
2022	25-54 years	F	Inpatient department	Blood	Hospital-acquired infection	Yes	No gram rxn	No Growth	No Growth
2022	25-54 years	M	Inpatient department	Blood	Bloodstream infection	Yes	No gram rxn	No Growth	No Growth
2022	25-54 years	M	Inpatient department	Blood	Bloodstream infection	Yes	No gram rxn	No Growth	No Growth
2022	25-54 years	M	Inpatient department	Blood	Bloodstream infection	Yes	No gram rxn	No Growth	No Growth
2022	25-54 years	M	Inpatient department	Blood	Bloodstream infection	Yes	No gram rxn	No Growth	No Growth
2022	25-54 years	M	Inpatient department	Blood	Bloodstream infection	Yes	No gram rxn	No Growth	No Growth
2022	25-54 years	M	Inpatient department	Blood	Bloodstream infection	Yes	No gram rxn	No Growth	No Growth
2022	29 days- 5 years	F	Inpatient department	Blood	Bloodstream infection	Yes	No gram rxn	No Growth	No Growth
2022	29 days- 5 years	M	Inpatient department	Blood	Bloodstream infection	No	No gram rxn	No Growth	No Growth
2022	25-54 years	M	Inpatient department	Blood	Bloodstream infection	No	No gram rxn	No Growth	No Growth
2022	25-54 years	F	Inpatient department	Blood	Hospital-acquired infection	Yes	No gram rxn	No Growth	No Growth
2022	25-54 years	F	Inpatient department	Blood	Acute febrile illness	Yes	No gram rxn	No Growth	No Growth
2022	25-54 years	F	Inpatient department	Blood	Bloodstream infection	No	No gram rxn	No Growth	No Growth
2022	25-54 years	M	Inpatient department	Blood	Bloodstream infection	No	No gram rxn	No Growth	No Growth
2022	25-54 years	F	Inpatient department	Blood	Bloodstream infection	Yes	No gram rxn	No Growth	No Growth
2022	25-54 years	M	Inpatient department	Blood	Bloodstream infection	No	No gram rxn	No Growth	No Growth
2022	25-54 years	M	Inpatient department	Blood	Bloodstream infection	Yes	No gram rxn	No Growth	No Growth
2022	25-54 years	M	Inpatient department	Blood	Bloodstream infection	Yes	No gram rxn	No Growth	No Growth
2022	25-54 years	M	Inpatient department	Blood	Urinary tract infection	No	No gram rxn	No Growth	No Growth
2022	25-54 years	F	Inpatient department	Blood	Bloodstream infection	Yes	No gram rxn	No Growth	No Growth
2022	25-54 years	M	Inpatient department	Blood	Bloodstream infection	Yes	No gram rxn	No Growth	No Growth
2022	25-54 years	F	Inpatient department	Blood	Bloodstream infection	Yes	No gram rxn	No Growth	No Growth
2022	29 days- 5 years	F	Inpatient department	Blood	Rheumatoid arthritis	Yes	No gram rxn	No Growth	No Growth
2022	25-54 years	M	Inpatient department	Blood	Hospital-acquired infection	No	No gram rxn	No Growth	No Growth
2022	15-24 years	M	Inpatient department	Blood	Bloodstream infection	Yes	No gram rxn	No Growth	No Growth
2022	15-24 years	F	Inpatient department	Blood	Hospital-acquired infection	No	No gram rxn	No Growth	No Growth
2022	6 -14 years	F	Inpatient department	Blood	Bloodstream infection	Yes	No gram rxn	No Growth	No Growth
2022	6 -14 years	F	Inpatient department	Blood	Bloodstream infection	Yes	No gram rxn	No Growth	No Growth
2022	6 -14 years	M	Inpatient department	Blood	Bloodstream infection	Yes	No gram rxn	No Growth	No Growth					`
2022	6 -14 years	M	Inpatient department	Blood	Bloodstream infection	Yes	No gram rxn	No Growth	No Growth
2022	6 -14 years	M	Inpatient department	Blood	Bloodstream infection	Yes	No gram rxn	No Growth	No Growth
2022	29 days- 5 years	M	Inpatient department	Blood	Bloodstream infection	Yes	No gram rxn	No Growth	No Growth
2022	29 days- 5 years	M	Inpatient department	Blood	Bloodstream infection	Yes	No gram rxn	No Growth	No Growth
2022	29 days- 5 years	M	Inpatient department	Blood	Bloodstream infection	Yes	No gram rxn	No Growth	No Growth
2022	29 days- 5 years	M	Inpatient department	Blood	Bloodstream infection	Yes	No gram rxn	No Growth	No Growth
2022	29 days- 5 years	F	Inpatient department	Blood	Bloodstream infection	Yes	No gram rxn	No Growth	No Growth
2022	29 days- 5 years	F	Inpatient department	Blood	Bloodstream infection	Yes	No gram rxn	No Growth	No Growth
2022	29 days- 5 years	M	Inpatient department	Blood	Bloodstream infection	No	No gram rxn	No Growth	No Growth
2022	29 days- 5 years	M	Inpatient department	Blood	Chronic heart failure	No	No gram rxn	No Growth	No Growth
2022	29 days- 5 years	M	Inpatient department	Blood	Bloodstream infection	Yes	No gram rxn	No Growth	No Growth
2022	29 days- 5 years	M	Inpatient department	Blood	Chronic heart failure	Yes	No gram rxn	No Growth	No Growth
2022	29 days- 5 years	M	Inpatient department	Blood	Bloodstream infection	No	No gram rxn	No Growth	No Growth
2022	29 days- 5 years	M	Inpatient department	Blood	Bloodstream infection	Yes	No gram rxn	No Growth	No Growth
2022	29 days- 5 years	M	Inpatient department	Blood	Bloodstream infection	No	No gram rxn	No Growth	No Growth
2022	29 days- 5 years	M	Inpatient department	Blood	Surgical site infection	Yes	No gram rxn	No Growth	No Growth
2022	29 days- 5 years	F	Inpatient department	Blood	Bloodstream infection	Yes	No gram rxn	No Growth	No Growth
2022	29 days- 5 years	M	Inpatient department	Blood	Bloodstream infection	Yes	No gram rxn	No Growth	No Growth
2022	29 days- 5 years	M	Inpatient department	Blood	Chronic heart failure	Yes	No gram rxn	No Growth	No Growth					`
2022	29 days- 5 years	M	Inpatient department	Blood	Bloodstream infection	Yes	No gram rxn	No Growth	No Growth
2022	<=28 days	F	Inpatient department	Blood	Bloodstream infection	No	No gram rxn	No Growth	No Growth
2022	<=28 days	M	Inpatient department	Blood	Bloodstream infection	Yes	No gram rxn	No Growth	No Growth
2022	<=28 days	F	Inpatient department	Blood	Hospital-acquired infection	Yes	No gram rxn	No Growth	No Growth
2022	<=28 days	F	Inpatient department	Blood	Bloodstream infection	No	No gram rxn	No Growth	No Growth
2022	<=28 days	F	Inpatient department	Blood	Bloodstream infection	Yes	No gram rxn	No Growth	No Growth
2022	<=28 days	M	Inpatient department	Blood	Hospital-acquired infection	Yes	No gram rxn	No Growth	No Growth
2022	<=28 days	F	Inpatient department	Blood	Rheumatoid arthritis	Yes	No gram rxn	No Growth	No Growth
2022	<=28 days	M	Inpatient department	Blood	Hospital-acquired infection	Yes	No gram rxn	No Growth	No Growth					`
2022	<=28 days	M	Inpatient department	Blood	Bloodstream infection	Yes	No gram rxn	No Growth	No Growth
2022	<=28 days	F	Inpatient department	Blood	Hospital-acquired infection	No	No gram rxn	No Growth	No Growth
2022	<=28 days	F	Inpatient department	Blood	Bloodstream infection	No	No gram rxn	No Growth	No Growth
2022	<=28 days	F	Inpatient department	Blood	Bloodstream infection	Yes	No gram rxn	No Growth	No Growth
2022	<=28 days	M	Inpatient department	Blood	Urinary tract infection	Yes	Gram negative rods	K.pneumoniae	True pathogen	NA	NT	R	NA	NA	NT	NA	R	NA	R	NA	NA	R	NT	NT	R	NT	S
2022	<=28 days	M	Inpatient department	Blood	Meningitis	Yes	Gram negative rods	K.pneumoniae	True pathogen	NA	NT	S	NA	NA	R	NA	R	NA	S	NA	NA	S	S	NT	S	NT	NT
2022	<=28 days	M	Inpatient department	Blood	Bloodstream infection	Yes	Gram negative rods	K.pneumoniae	True pathogen	NA	NT	S	NA	NA	S	NA	S	NA	S	NA	NA	S	NT	NT	S	NT	NT
2022	25-54 years	M	Inpatient department	Blood	Hospital-acquired infection	Yes	Gram negative rods	K.pneumoniae	True pathogen	NA	NT	S	NA	NA	R	NA	R	NA	R	NA	NA	R	R	NT	R	NT	NT
2022	25-54 years	M	Inpatient department	Blood	Bloodstream infection	Yes	Gram negative rods	K.pneumoniae	True pathogen	NA	NT	R	NA	NA	R	NA	R	NA	R	NA	NA	R	R	NT	R	NT	S
2022	29 days- 5 years	F	Inpatient department	Blood	Hospital-acquired infection	Yes	Gram negative rods	K.pneumoniae	True pathogen	NA	S	S	NA	NA	S	NA	R	NA	S	NA	NA	S	NT	NT	S	NT	NT
2022	29 days- 5 years	F	Inpatient department	Blood	Hospital-acquired infection	Yes	Gram negative rods	K.pneumoniae	True pathogen	NA	NT	R	NA	NA	R	NA	R	NA	R	NA	NA	R	R	NT	R	NT	S
2022	29 days- 5 years	F	Inpatient department	Blood	Hospital-acquired infection	Yes	Gram negative rods	K.pneumoniae	True pathogen	NA	NT	R	NA	NA	NT	NA	NT	NA	NT	NA	NA	NT	NT	NT	NT	NT	NT
2022	6 -14 years	F	Inpatient department	Blood	Bloodstream infection	Yes	Gram negative rods	K.pneumoniae	True pathogen	NA	S	S	NA	NA	R	NA	R	NA	S	NA	NA	S	NT	NT	S	NT	NT
2022	6 -14 years	F	Inpatient department	Blood	Hospital-acquired infection	No	Gram negative rods	K.pneumoniae	True pathogen	NA	NT	R	NA	NA	R	NA	R	NA	R	NA	NA	NT	NT	NT	NT	NT	S
2022	29 days- 5 years	M	Inpatient department	Blood	Hospital-acquired infection	Yes	Gram negative rods	K.pneumoniae	True pathogen	NA	NT	R	NA	NA	R	NA	R	NA	S	NA	NA	R	R	NT	S	NT	NT
2022	<=28 days	M	Inpatient department	Blood	Meningitis	Yes	Gram negative rods	K.pneumoniae	True pathogen	NA	NT	S	NA	NA	R	NA	R	NA	R	NA	NA	S	R	NT	S	NT	NT
2022	<=28 days	M	Inpatient department	Blood	Hospital-acquired infection	Yes	Gram negative rods	K.pneumoniae	True pathogen	NA	S	R	NA	NA	R	NA	R	NA	R	NA	NA	R	R	R	R	NT	R
2022	<=28 days	F	Inpatient department	Blood	Meningitis	Yes	Gram negative rods	K.pneumoniae	True pathogen	NA	NT	R	NA	NA	R	NA	R	NA	R	NA	NA	R	R	NT	R	NT	S
2022	<=28 days	F	Inpatient department	Blood	Bloodstream infection	Yes	Gram negative rods	K.pneumoniae	True pathogen	NA	R	R	NA	NA	R	NA	R	NA	S	NA	NA	R	NT	NT	S	NT	NT
2022	<=28 days	F	Inpatient department	Blood	Bloodstream infection	Yes	Gram negative rods	K.pneumoniae	True pathogen	NA	NT	R	NA	NA	R	NA	R	NA	R	NA	NA	R	NT	NT	NT	NT	S
2022	<=28 days	F	Inpatient department	Blood	Bloodstream infection	Yes	Gram negative rods	K.pneumoniae	True pathogen	NA	R	R	NA	NA	R	NA	R	NA	R	NA	NA	R	NT	NT	R	NT	NT
2022	<=28 days	M	Inpatient department	Blood	Bloodstream infection	Yes	Gram negative rods	K.pneumoniae	True pathogen	NA	R	R	NA	NA	R	NA	R	NA	R	NA	NA	R	NT	NT	R	NT	S
2022	15-24 years	M	Inpatient department	Blood	Bloodstream infection	Yes	Gram negative rods	K.pneumoniae	True pathogen	NA	NT	S	NA	NA	R	NA	R	NA	R	NA	NA	R	R	NT	R	NT	NT
2022	<=28 days	M	Inpatient department	Blood	Bloodstream infection	Yes	Gram negative rods	K.pneumoniae	True pathogen	NA	NT	R	NA	NA	R	NA	R	NA	R	NA	NA	R	NT	NT	S	NT	NT
2022	15-24 years	M	Inpatient department	Blood	Bloodstream infection	Yes	Gram negative rods	K.ozanae	True pathogen	NA	NT	R	NA	NA	R	NA	R	NA	R	NA	NA	R	R	NT	R	S	NT
2022	29 days- 5 years	F	Inpatient department	Blood	Bloodstream infection	Yes	Gram negative rods	K.ozanae	True pathogen	NA	R	NT	NA	NA	R	NA	R	NA	NT	NA	NA	R	R	NT	R	NT	R
2022	15-24 years	F	Inpatient department	Blood	Bloodstream infection	No	Gram negative rods	K.ozanae	True pathogen	NA	NT	R	NA	NA	R	NA	R	NA	R	NA	NA	R	R	NT	R	NT	S
2022	<=28 days	M	Inpatient department	Blood	Bloodstream infection	No	Gram negative rods	K.ozanae	True pathogen	NA	NT	R	NA	NA	R	NA	R	NA	R	NA	NA	R	R	NT	R	NT	S
2022	6 -14 years	F	Inpatient department	Blood	Bloodstream infection	Yes	Gram negative rods	K.oxytoca	True pathogen	NA	NT	R	NA	NA	R	NA	R	NA	R	NA	NA	R	NT	NT	R	NT	S
2022	15-24 years	F	Inpatient department	Blood	Hospital-acquired infection	No	Gram positive cocci	Entrococus species	True pathogen	NA	R	NA	NA	NA	NA	NA	NA	R	NA	S	NA	NA	NA	NA	NA	NA	NA
2022	29 days- 5 years	M	Inpatient department	Blood	Bloodstream infection	Yes	Gram positive cocci	Entrococus species	True pathogen	NA	S	NA	NA	NA	NA	NA	NA	R	NA	NT	NA	NA	NA	NA	NA	NA	NA
2022	29 days- 5 years	F	Inpatient department	Blood	Surgical site infection	Yes	Gram positive cocci	Entrococus species	True pathogen	NA	R	NA	NA	NA	NA	NA	NA	R	NA	R	NA	NA	NA	NA	NA	NA	NA
2022	29 days- 5 years	F	Inpatient department	Blood	Bloodstream infection	Yes	Gram positive cocci	Entrococus species	True pathogen	NA	S	NA	NA	NA	NA	NA	NA	R	NA	R	NA	NA	NA	NA	NA	NA	NA
2022	<=28 days	F	Inpatient department	Blood	Bloodstream infection	Yes	Gram positive cocci	Entrococus species	True pathogen	NA	S	NA	NA	NA	NA	NA	NA	R	NA	R	NA	NA	NA	NA	NA	NA	NA
2022	<=28 days	M	Inpatient department	Blood	Bloodstream infection	Yes	Gram positive cocci	Entrococus species	True pathogen	NA	S	NA	NA	NA	NA	NA	NA	R	NA	S	NA	NA	NA	NA	NA	NA	NA
2022	<=28 days	F	Inpatient department	Blood	Rheumatoid arthritis	Yes	Gram positive cocci	Entrococus species	True pathogen	NA	R	NA	NA	NA	NA	NA	NA	R	NA	R	NA	NA	NA	NA	NA	NA	NA
2022	<=28 days	M	Inpatient department	Blood	Meningitis	Yes	Gram positive cocci	Entrococus species	True pathogen	NA	S	NA	NA	NA	NA	NA	NA	R	NA	NT	NA	NA	NA	NA	NA	NA	NA
2022	<=28 days	M	Inpatient department	Blood	Bloodstream infection	Yes	Gram positive cocci	Entrococus species	True pathogen	NA	S	NA	NA	NA	NA	NA	NA	S	NA	NT	NA	NA	NA	NA	NA	NA	NA
2022	<=28 days	M	Inpatient department	Blood	Chronic heart failure	No	Gram positive cocci	Entrococus species	True pathogen	NA	S	NA	NA	NA	NA	NA	NA	R	NA	NT	NA	NA	NA	NA	NA	NA	NA
2022	<=28 days	F	Inpatient department	Blood	Hospital-acquired infection	Yes	Gram positive cocci	Entrococus species	True pathogen	NA	S	NA	NA	NA	NA	NA	NA	R	NA	NT	NA	NA	NA	NA	NA	NA	NA
2022	<=28 days	F	Inpatient department	Blood	Hospital-acquired infection	Yes	Gram positive cocci	Entrococus species	True pathogen	NA	S	NA	NA	NA	NA	NA	NA	NT	NA	R	NA	NA	NA	NA	NA	NA	NA
2022	25-54 years	F	Inpatient department	Blood	Hospital-acquired infection	Yes	Gram positive cocci	Entrococus species	True pathogen	NA	S	NA	NA	NA	NA	NA	NA	S	NA	NT	NA	NA	NA	NA	NA	NA	NA
2022	25-54 years	M	Inpatient department	Blood	Surgical site infection	Yes	Gram positive cocci	Entrococus species	True pathogen	NA	S	NA	NA	NA	NA	NA	NA	S	NA	NT	NA	NA	NA	NA	NA	NA	NA
2022	25-54 years	M	Inpatient department	Blood	Bloodstream infection	Yes	Gram positive cocci	Entrococus species	True pathogen	NA	S	NA	NA	NA	NA	NA	NA	S	NA	NT	NA	NA	NA	NA	NA	NA	NA
2022	25-54 years	F	Inpatient department	Blood	Surgical site infection	Yes	Gram positive cocci	Entrococus species	True pathogen	NA	S	NA	NA	NA	NA	NA	NA	NT	NA	NA	NA	NA	NA	NA	NA	NA	NA
2022	25-54 years	M	Inpatient department	Blood	Bloodstream infection	Yes	Gram positive cocci	Entrococus species	True pathogen	NA	S	NA	NA	NA	NA	NA	NA	NT	NA	NA	NA	NA	NA	NA	NA	NA	NA
2022	15-24 years	M	Inpatient department	Blood	Bloodstream infection	Yes	Gram positive cocci	Entrococus species	True pathogen	NA	NT	NA	NA	NA	NA	NA	NA	R	NA	NT	NA	NA	NA	NA	NA	NA	NA
2022	15-24 years	M	Inpatient department	Blood	Bloodstream infection	Yes	Gram positive cocci	Entrococus species	True pathogen	NA	S	NA	NA	NA	NA	NA	NA	R	NA	R	NA	NA	NA	NA	NA	NA	NA
2022	6 -14 years	F	Inpatient department	Blood	Bloodstream infection	Yes	Gram positive cocci	Entrococus species	True pathogen	NA	R	NA	NA	NA	NA	NA	NA	NT	NA	S	NA	NA	NA	NA	NA	NA	NA
2022	6 -14 years	M	Inpatient department	Blood	Bloodstream infection	Yes	Gram positive cocci	Entrococus species	True pathogen	NA	NT	NA	NA	NA	NA	NA	NA	NT	NA	NT	NA	NA	NA	NA	NA	NA	NA
2022	29 days- 5 years	M	Inpatient department	Blood	Bloodstream infection	No	Gram positive cocci	Entrococus species	True pathogen	NA	S	NA	NA	NA	NA	NA	NA	S	NA	R	NA	NA	NA	NA	NA	NA	NA
2022	29 days- 5 years	F	Inpatient department	Blood	Bloodstream infection	Yes	Gram positive cocci	Entrococus species	True pathogen	NA	S	NA	NA	NA	NA	NA	NA	R	NA	R	NA	NA	NA	NA	NA	NA	NA
2022	<=28 days	M	Inpatient department	Blood	Hospital-acquired infection	No	Gram positive cocci	Entrococus species	True pathogen	NA	S	NA	NA	NA	NA	NA	NA	NT	NA	R	NA	NA	NA	NA	NA	NA	NA
2022	<=28 days	M	Inpatient department	Blood	Hospital-acquired infection	No	Gram positive cocci	Entrococus species	True pathogen	NA	S	NA	NA	NA	NA	NA	NA	NT	NA	R	NA	NA	NA	NA	NA	NA	NA
2022	<=28 days	M	Inpatient department	Blood	Bloodstream infection	Yes	Gram positive cocci	Entrococus species	True pathogen	NA	R	NA	NA	NA	NA	NA	NA	NT	NA	NT	NA	NA	NA	NA	NA	NA	NA
2022	<=28 days	M	Inpatient department	Blood	Bloodstream infection	Yes	Gram positive cocci	Entrococus species	True pathogen	NA	S	NA	NA	NA	NA	NA	NA	NT	NA	S	NA	NA	NA	NA	NA	NA	NA
2022	>=65 years	M	Inpatient department	Blood	Chronic heart failure	Yes	Gram negative rods	E.Coli	True pathogen	NT	S	R	NA	NA	NT	NA	R	NA	S	NA	NA	R	R	NT	NT	NT	NT
2022	29 days- 5 years	M	Inpatient department	Blood	Bloodstream infection	Yes	Gram negative rods	E.Coli	True pathogen	R	NT	R	NA	NA	R	NA	NT	NA	R	NA	NA	R	R	NT	R	NT	R
2022	29 days- 5 years	M	Inpatient department	Blood	Meningitis	Yes	Gram negative rods	E.Coli	True pathogen	R	R	R	NA	NA	R	NA	R	NA	R	NA	NA	R	R	NT	R	NT	S
2022	29 days- 5 years	M	Inpatient department	Blood	Hospital-acquired infection	Yes	Gram negative rods	E.Coli	True pathogen	R	R	R	NA	NA	R	NA	R	NA	R	NA	NA	R	R	NT	R	NT	S
2022	<=28 days	F	Inpatient department	Blood	Hospital-acquired infection	Yes	Gram negative rods	E.Coli	True pathogen	R	NT	R	NA	NA	R	NA	R	NA	R	NA	NA	R	R	NT	R	NT	S
2022	<=28 days	F	Inpatient department	Blood	Hospital-acquired infection	Yes	Gram negative rods	E.Coli	True pathogen	R	NT	R	NA	NA	S	NA	R	NA	NT	NA	NA	S	R	NT	S	NT	S
2022	<=28 days	F	Inpatient department	Blood	Bloodstream infection	No	Gram negative rods	E.Coli	True pathogen	NT	R	R	NA	NA	R	NA	R	NA	R	NA	NA	R	NT	NT	R	NT	NT
2022	29 days- 5 years	M	Inpatient department	Blood	Hospital-acquired infection	Yes	Gram negative rods	E.clocae	True pathogen	NT	NT	R	NA	NA	R	NA	R	NA	R	NA	NA	NT	NT	NT	R	NT	NT
2022	<=28 days	M	Inpatient department	Blood	Bloodstream infection	Yes	Gram negative rods	E.clocae	True pathogen	R	NT	S	NA	NA	NT	NA	R	NA	R	NA	NA	R	R	NT	S	NT	S
2022	25-54 years	M	Inpatient department	Blood	Bloodstream infection	No	Gram negative rods	E.clocae	True pathogen	R	NT	R	NA	NA	R	NA	R	NA	R	NA	NA	R	R	NT	R	NT	R
2022	25-54 years	M	Inpatient department	Blood	Hospital-acquired infection	Yes	Gram negative rods	E.clocae	True pathogen	R	NT	R	NA	NA	R	NA	R	NA	R	NA	NA	R	R	NT	S	NT	NT
2022	29 days- 5 years	F	Inpatient department	Blood	Bloodstream infection	Yes	Gram negative rods	E.clocae	True pathogen	NT	S	R	NA	NA	R	NA	R	NA	R	NA	NA	R	NT	NT	R	NT	NT
2022	29 days- 5 years	F	Inpatient department	Blood	Hospital-acquired infection	Yes	Gram negative rods	E.clocae	True pathogen	NT	NT	R	NA	NA	R	NA	R	NA	R	NA	NA	R	R	R	R	NT	S
2022	6 -14 years	F	Inpatient department	Blood	Hospital-acquired infection	No	Gram negative rods	E.clocae	True pathogen	R	R	R	NA	NA	R	NA	R	NA	S	NA	NA	R	NT	NT	R	NT	S
2022	29 days- 5 years	M	Inpatient department	Blood	Hospital-acquired infection	Yes	Gram negative rods	E.clocae	True pathogen	R	R	R	NA	NA	R	NA	R	NA	R	NA	NA	S	R	NT	R	NT	S
2022	15-24 years	M	Inpatient department	Blood	Bloodstream infection	Yes	Gram negative rods	E.aerogenes	True pathogen	NA	R	R	NA	NA	R	NA	R	NA	R	NA	NA	R	R	R	R	NA	S
2022	29 days- 5 years	F	Inpatient department	Blood	Hospital-acquired infection	Yes	Gram negative rods	E.aerogenes	True pathogen	NA	R	R	NA	NA	R	NA	R	NA	R	NA	NA	R	R	NT	R	NA	S
2022	<=28 days	M	Inpatient department	Blood	Bloodstream infection	Yes	Gram negative rods	E.aerogenes	True pathogen	NA	NT	NT	NA	NA	R	NA	NT	NA	R	NA	NA	R	NT	R	R	NA	R
2022	<=28 days	M	Inpatient department	Blood	Bloodstream infection	Yes	Gram negative rods	E.aerogenes	True pathogen	NA	R	R	NA	NA	R	NA	R	NA	NT	NA	NA	R	R	NT	R	S	NT
2022	15-24 years	F	Inpatient department	Blood	Hospital-acquired infection	No	Gram negative rods	A.baumanii	True pathogen	NA	NA	S	NA	NA	NA	NA	NT	NA	NA	NA	NA	NA	S	NT	S	NT	NT
2022	15-24 years	F	Inpatient department	Blood	Bloodstream infection	Yes	Gram negative rods	A.baumanii	True pathogen	NA	NA	R	NA	NA	NA	NA	NT	NA	NA	NA	NA	NA	R	NT	NT	NT	R
2022	<=28 days	M	Inpatient department	Blood	Bloodstream infection	Yes	Gram negative rods	A.baumanii	True pathogen	NA	NA	R	NA	NA	NA	NA	NT	NA	NA	NA	NA	NA	R	NT	R	NT	R
2022	<=28 days	F	Inpatient department	Blood	Bloodstream infection	Yes	Gram negative rods	A.baumanii	True pathogen	NA	NA	R	NA	NA	NA	NA	NT	NA	NA	NA	NA	NA	R	NT	R	NT	S
2022	<=28 days	M	Inpatient department	Blood	Bloodstream infection	Yes	Gram negative rods	A.baumanii	True pathogen	NA	NA	NT	NA	NA	NA	NA	NT	NA	NA	NA	NA	NA	R	NT	R	NT	S
2022	6 -14 years	F	Inpatient department	Blood	Hospital-acquired infection	Yes	Gram negative rods	A.baumanii	True pathogen	NA	NA	R	NA	NA	NA	NA	R	NA	NA	NA	NA	NA	R	NT	R	NT	NT
2022	6 -14 years	F	Inpatient department	Blood	Bloodstream infection	No	Gram negative rods	A.baumanii	True pathogen	NA	NA	R	NA	NA	NA	NA	NT	NA	NA	NA	NA	NA	R	R	R	NT	R
2022	6 -14 years	M	Inpatient department	Blood	Bloodstream infection	No	Gram negative rods	A.baumanii	True pathogen	NA	NA	R	NA	NA	NA	NA	R	NA	NA	NA	NA	NA	R	NT	R	NT	S
2022	25-54 years	M	Inpatient department	Blood	Upper respiratory tract infection	Yes	Gram negative rods	A.baumanii	True pathogen	NA	NA	R	NA	NA	NA	NA	R	NA	NA	NA	NA	NA	NT	NT	R	NT	R
2022	15-24 years	M	Inpatient department	Blood	Bloodstream infection	Yes	Gram negative rods	A.baumanii	True pathogen	NA	NA	NT	NA	NA	NA	NA	NT	NA	NA	NA	NA	NA	NT	NT	NT	NT	NT
2022	15-24 years	M	Inpatient department	Blood	Bloodstream infection	Yes	Gram negative rods	A.baumanii	True pathogen	NA	NA	S	NA	NA	NA	NA	R	NA	NA	NA	NA	NA	S	NT	S	NT	NT
2022	29 days- 5 years	F	Inpatient department	Blood	Bloodstream infection	Yes	Gram negative rods	A.baumanii	True pathogen	NA	NA	R	NA	NA	NA	NA	R	NA	NA	NA	NA	NA	R	NT	R	NT	S
2022	29 days- 5 years	M	Inpatient department	Blood	Hospital-acquired infection	Yes	Gram negative rods	A.baumanii	True pathogen	NA	NA	R	NA	NA	NA	NA	NT	NA	NA	NA	NA	NA	R	NT	R	NT	R
2022	29 days- 5 years	F	Inpatient department	Blood	Bloodstream infection	No	Gram negative rods	A.baumanii	True pathogen	NA	NA	S	NA	NA	NA	NA	S	NA	NA	NA	NA	NA	S	NT	S	NT	NT
2022	<=28 days	F	Inpatient department	Blood	Hospital-acquired infection	Yes	Gram negative rods	A.baumanii	True pathogen	NA	NA	S	NA	NA	NA	NA	R	NA	NA	NA	NA	NA	S	NT	S	NT	NT
2022	<=28 days	M	Inpatient department	Blood	Bloodstream infection	Yes	Gram negative rods	A.baumanii	True pathogen	NA	NA	R	NA	NA	NA	NA	R	NA	NA	NA	NA	NA	R	NT	R	NT	S
2022	<=28 days	F	Inpatient department	Blood	Bloodstream infection	No	Gram negative rods	A.baumanii	True pathogen	NA	NA	R	NA	NA	NA	NA	R	NA	NA	NA	NA	NA	NT	NT	R	NT	NT
2022	<=28 days	F	Inpatient department	Blood	Upper respiratory tract infection	Yes	Gram negative rods	A.baumanii	True pathogen	NA	NA	R	NA	NA	NA	NA	R	NA	NA	NA	NA	NA	NT	NT	S	NT	NT
2022	<=28 days	F	Inpatient department	Blood	Bloodstream infection	Yes	Gram negative rods	A.baumanii	True pathogen	NA	NA	S	NA	NA	NA	NA	S	NA	NA	NA	NA	NA	S	NT	S	NT	NT
2023	6 -14 years	M	Inpatient department	Blood	Hospital-acquired infection	Yes	No gram rxn	No Growth	No Growth
2023	>=65 years	M	Inpatient department	Blood	Bloodstream infection	Yes	No gram rxn	No Growth	No Growth
2023	6 -14 years	M	Outpatient department	Blood	Bloodstream infection	No	No gram rxn	No Growth	No Growth
2023	>=65 years	F	Inpatient department	Blood	Bloodstream infection	Yes	No gram rxn	No Growth	No Growth
2023	55-64 years	M	Inpatient department	Blood	Bloodstream infection	Yes	No gram rxn	No Growth	No Growth
2023	55-64 years	M	Outpatient department	Blood	Hospital-acquired infection	No	No gram rxn	No Growth	No Growth
2023	55-64 years	M	Inpatient department	Blood	Bloodstream infection	Yes	No gram rxn	No Growth	No Growth
2023	55-64 years	M	Inpatient department	Blood	Bloodstream infection	Yes	No gram rxn	No Growth	No Growth
2023	6 -14 years	M	Inpatient department	Blood	Hospital-acquired infection	Yes	No gram rxn	No Growth	No Growth
2023	25-54 years	M	Outpatient department	Blood	Bloodstream infection	Yes	No gram rxn	No Growth	No Growth
2023	25-54 years	M	Outpatient department	Blood	Bloodstream infection	Yes	No gram rxn	No Growth	No Growth
2023	29 days- 5 years	M	Outpatient department	Blood	Bloodstream infection	No	No gram rxn	No Growth	No Growth
2023	29 days- 5 years	F	Outpatient department	Blood	Bloodstream infection	No	No gram rxn	No Growth	No Growth
2023	29 days- 5 years	M	Outpatient department	Blood	Acute febrile illness	Yes	No gram rxn	No Growth	No Growth
2023	25-54 years	M	Outpatient department	Blood	Bloodstream infection	No	No gram rxn	No Growth	No Growth
2023	25-54 years	M	Outpatient department	Blood	Bloodstream infection	Yes	No gram rxn	No Growth	No Growth
2023	25-54 years	M	Outpatient department	Blood	Hospital-acquired infection	Yes	No gram rxn	No Growth	No Growth
2023	25-54 years	F	Outpatient department	Blood	Hospital-acquired infection	No	No gram rxn	No Growth	No Growth
2023	6 -14 years	M	Outpatient department	Blood	Bloodstream infection	No	No gram rxn	No Growth	No Growth
2023	6 -14 years	F	Inpatient department	Blood	Bloodstream infection	Yes	No gram rxn	No Growth	No Growth
2023	29 days- 5 years	F	Inpatient department	Blood	Hospital-acquired infection	Yes	No gram rxn	No Growth	No Growth
2023	29 days- 5 years	M	Inpatient department	Blood	Bloodstream infection	Yes	No gram rxn	No Growth	No Growth
2023	29 days- 5 years	M	Inpatient department	Blood	Bloodstream infection	Yes	No gram rxn	No Growth	No Growth
2023	<=28 days	F	Outpatient department	Blood	Hospital-acquired infection	Yes	No gram rxn	No Growth	No Growth
2023	<=28 days	F	Outpatient department	Blood	Bloodstream infection	No	No gram rxn	No Growth	No Growth
2023	29 days- 5 years	M	Outpatient department	Blood	Bloodstream infection	Yes	Gram positive cocci	Entrococus species	True pathogen	NA	S	NA	NA	NA	NA	NA	NA	R	NA	R	NA	NA	NA	NA	NA	NA	NA
2023	29 days- 5 years	F	Inpatient department	Blood	Bloodstream infection	Yes	Gram negative rods	A.baumanii	True pathogen	NA	NA	S	NA	NA	NA	NA	NT	NA	NA	NA	NA	NA	R	NT	NT	NT	S
